# Supplementary material for: New species of Austropurcellia, cryptic short-range endemic mite harvestmen (Arachnida, Opiliones, Cyphophthalmi) from Australia’s Wet Tropics biodiversity hotspot
Source: Zookeys. 2016 May 4;(586):37–93. doi: 10.3897/zookeys.586.6774 (PMC4857030; doi:10.3897/zookeys.586.6774)
Supplement: XML Treatment for Austropurcellia [file zookeys.586.6774-treatment1.xml]

<!DOCTYPE tp:taxon-treatment
  PUBLIC "-//TaxonX//DTD Taxonomic Treatment Publishing DTD v0 20100105//EN" "tax-treatment-NSO.dtd">
<tp:taxon-treatment xmlns:tp="http://www.plazi.org/taxpub"><tp:treatment-meta><kwd-group><label>Taxon classification</label><kwd><named-content content-type="kingdom">Animalia</named-content></kwd><kwd><named-content content-type="order">Opiliones</named-content></kwd><kwd><named-content content-type="family">Pettalidae</named-content></kwd></kwd-group><mixed-citation publication-type="journal"><person-group><name><surname>Jay</surname><given-names>Katya R.</given-names></name><name><surname>Popkin-Hall</surname><given-names>Zachary R.</given-names></name><name><surname>Coblens</surname><given-names>Michelle J.</given-names></name><name><surname>Oberski</surname><given-names>Jill T.</given-names></name><name><surname>Sharma</surname><given-names>Prashant P.</given-names></name><name><surname>Boyer</surname><given-names>Sarah L.</given-names></name></person-group><article-title>New species of <italic><tp:taxon-name><tp:taxon-name-part taxon-name-part-type="genus">Austropurcellia</tp:taxon-name-part></tp:taxon-name></italic>, cryptic short-range endemic mite harvestmen (<tp:taxon-name><tp:taxon-name-part taxon-name-part-type="class">Arachnida</tp:taxon-name-part></tp:taxon-name>, <tp:taxon-name><tp:taxon-name-part taxon-name-part-type="order">Opiliones</tp:taxon-name-part></tp:taxon-name>, <tp:taxon-name><tp:taxon-name-part taxon-name-part-type="suborder">Cyphophthalmi</tp:taxon-name-part></tp:taxon-name>) from Australia’s Wet Tropics biodiversity hotspot</article-title><source>Zookeys</source><day>4</day><month>5</month><year>2016</year><volume>2016</volume><issue>586</issue><fpage>37</fpage><lpage>93</lpage><pub-id pub-id-type="doi">10.3897/zookeys.586.6774</pub-id></mixed-citation></tp:treatment-meta><tp:nomenclature><label>Genus</label><tp:taxon-name>
              <tp:taxon-name-part taxon-name-part-type="genus">Austropurcellia</tp:taxon-name-part>
            </tp:taxon-name><tp:taxon-authority>Juberthie, 1988</tp:taxon-authority></tp:nomenclature><tp:treatment-sec sec-type="Type species"><title>Type species.</title><p>
              <italic><tp:taxon-name><tp:taxon-name-part taxon-name-part-type="genus">Austropurcellia</tp:taxon-name-part> <tp:taxon-name-part taxon-name-part-type="species">scoparia</tp:taxon-name-part></tp:taxon-name></italic> Juberthie, 1988</p></tp:treatment-sec><tp:treatment-sec sec-type="Species included"><title>Species included.</title><p>
              <italic><tp:taxon-name><tp:taxon-name-part taxon-name-part-type="genus">Austropurcellia</tp:taxon-name-part> <tp:taxon-name-part taxon-name-part-type="species">absens</tp:taxon-name-part></tp:taxon-name></italic> Boyer &amp; Popkin-Hall, 2015, <italic><tp:taxon-name><tp:taxon-name-part taxon-name-part-type="genus">Austropurcellia</tp:taxon-name-part> <tp:taxon-name-part taxon-name-part-type="species">acuta</tp:taxon-name-part></tp:taxon-name></italic> Popkin-Hall &amp; Boyer, 2014, <italic><tp:taxon-name><tp:taxon-name-part taxon-name-part-type="genus">Austropurcellia</tp:taxon-name-part> <tp:taxon-name-part taxon-name-part-type="species">alata</tp:taxon-name-part></tp:taxon-name></italic> Boyer &amp; Reuter, 2012, <italic><tp:taxon-name><tp:taxon-name-part taxon-name-part-type="genus">Austropurcellia</tp:taxon-name-part> <tp:taxon-name-part taxon-name-part-type="species">arcticosa</tp:taxon-name-part></tp:taxon-name></italic> Cantrell, 1980, <italic><tp:taxon-name><tp:taxon-name-part taxon-name-part-type="genus">Austropurcellia</tp:taxon-name-part> <tp:taxon-name-part taxon-name-part-type="species">barbata</tp:taxon-name-part></tp:taxon-name></italic> Popkin-Hall &amp; Boyer, 2014, <italic><tp:taxon-name><tp:taxon-name-part taxon-name-part-type="genus">Austropurcellia</tp:taxon-name-part> <tp:taxon-name-part taxon-name-part-type="species">cadens</tp:taxon-name-part></tp:taxon-name></italic> Baker &amp; Boyer, 2015, <italic><tp:taxon-name><tp:taxon-name-part taxon-name-part-type="genus">Austropurcellia</tp:taxon-name-part> <tp:taxon-name-part taxon-name-part-type="species">capricornia</tp:taxon-name-part></tp:taxon-name></italic> Todd Davies, 1977, <italic><tp:taxon-name><tp:taxon-name-part taxon-name-part-type="genus">Austropurcellia</tp:taxon-name-part> <tp:taxon-name-part taxon-name-part-type="species">clousei</tp:taxon-name-part></tp:taxon-name></italic> Boyer, Baker &amp; Popkin-Hall, 2015, <italic><tp:taxon-name><tp:taxon-name-part taxon-name-part-type="genus">Austropurcellia</tp:taxon-name-part> <tp:taxon-name-part taxon-name-part-type="species">culminis</tp:taxon-name-part></tp:taxon-name></italic> Boyer &amp; Reuter, 2012, <italic><tp:taxon-name><tp:taxon-name-part taxon-name-part-type="genus">Austropurcellia</tp:taxon-name-part> <tp:taxon-name-part taxon-name-part-type="species">daviesae</tp:taxon-name-part></tp:taxon-name></italic> Juberthie, 1989, <italic><tp:taxon-name><tp:taxon-name-part taxon-name-part-type="genus">Austropurcellia</tp:taxon-name-part> <tp:taxon-name-part taxon-name-part-type="species">despectata</tp:taxon-name-part></tp:taxon-name></italic> Boyer &amp; Reuter, 2012, <italic><tp:taxon-name><tp:taxon-name-part taxon-name-part-type="genus">Austropurcellia</tp:taxon-name-part> <tp:taxon-name-part taxon-name-part-type="species">forsteri</tp:taxon-name-part></tp:taxon-name></italic> Juberthie, 2000, <italic><tp:taxon-name><tp:taxon-name-part taxon-name-part-type="genus">Austropurcellia</tp:taxon-name-part> <tp:taxon-name-part taxon-name-part-type="species">giribeti</tp:taxon-name-part></tp:taxon-name></italic> Boyer &amp; Quay, 2015, <italic><tp:taxon-name><tp:taxon-name-part taxon-name-part-type="genus">Austropurcellia</tp:taxon-name-part> <tp:taxon-name-part taxon-name-part-type="species">scoparia</tp:taxon-name-part></tp:taxon-name></italic> Juberthie, 1988, <italic><tp:taxon-name><tp:taxon-name-part taxon-name-part-type="genus">Austropurcellia</tp:taxon-name-part> <tp:taxon-name-part taxon-name-part-type="species">sharmai</tp:taxon-name-part></tp:taxon-name></italic> Boyer &amp; Quay, 2015, <italic><tp:taxon-name><tp:taxon-name-part taxon-name-part-type="genus">Austropurcellia</tp:taxon-name-part> <tp:taxon-name-part taxon-name-part-type="species">superbensis</tp:taxon-name-part></tp:taxon-name></italic> Popkin-Hall &amp; Boyer, 2014, <italic><tp:taxon-name><tp:taxon-name-part taxon-name-part-type="genus">Austropurcellia</tp:taxon-name-part> <tp:taxon-name-part taxon-name-part-type="species">tholei</tp:taxon-name-part></tp:taxon-name></italic> Baker &amp; Boyer, 2015, <italic><tp:taxon-name><tp:taxon-name-part taxon-name-part-type="genus">Austropurcellia</tp:taxon-name-part> <tp:taxon-name-part taxon-name-part-type="species">vicina</tp:taxon-name-part></tp:taxon-name></italic> Boyer &amp; Reuter, 2012, <italic><tp:taxon-name><tp:taxon-name-part taxon-name-part-type="genus">Austropurcellia</tp:taxon-name-part> <tp:taxon-name-part taxon-name-part-type="species">woodwardi</tp:taxon-name-part></tp:taxon-name></italic> Forster, 1955.</p></tp:treatment-sec></tp:taxon-treatment>
