# Supplementary material for: New species of Austropurcellia, cryptic short-range endemic mite harvestmen (Arachnida, Opiliones, Cyphophthalmi) from Australia’s Wet Tropics biodiversity hotspot
Source: Zookeys. 2016 May 4;(586):37–93. doi: 10.3897/zookeys.586.6774 (PMC4857030; doi:10.3897/zookeys.586.6774)
Supplement: XML Treatment for Austropurcellia finniganensis [file zookeys.586.6774-treatment2.xml]

<!DOCTYPE tp:taxon-treatment
  PUBLIC "-//TaxonX//DTD Taxonomic Treatment Publishing DTD v0 20100105//EN" "tax-treatment-NSO.dtd">
<tp:taxon-treatment xmlns:tp="http://www.plazi.org/taxpub"><tp:treatment-meta><kwd-group><label>Taxon classification</label><kwd><named-content content-type="kingdom">Animalia</named-content></kwd><kwd><named-content content-type="order">Opiliones</named-content></kwd><kwd><named-content content-type="family">Pettalidae</named-content></kwd></kwd-group><mixed-citation publication-type="journal"><person-group><name><surname>Jay</surname><given-names>Katya R.</given-names></name><name><surname>Popkin-Hall</surname><given-names>Zachary R.</given-names></name><name><surname>Coblens</surname><given-names>Michelle J.</given-names></name><name><surname>Oberski</surname><given-names>Jill T.</given-names></name><name><surname>Sharma</surname><given-names>Prashant P.</given-names></name><name><surname>Boyer</surname><given-names>Sarah L.</given-names></name></person-group><article-title>New species of <italic><tp:taxon-name><tp:taxon-name-part taxon-name-part-type="genus">Austropurcellia</tp:taxon-name-part></tp:taxon-name></italic>, cryptic short-range endemic mite harvestmen (<tp:taxon-name><tp:taxon-name-part taxon-name-part-type="class">Arachnida</tp:taxon-name-part></tp:taxon-name>, <tp:taxon-name><tp:taxon-name-part taxon-name-part-type="order">Opiliones</tp:taxon-name-part></tp:taxon-name>, <tp:taxon-name><tp:taxon-name-part taxon-name-part-type="suborder">Cyphophthalmi</tp:taxon-name-part></tp:taxon-name>) from Australia’s Wet Tropics biodiversity hotspot</article-title><source>Zookeys</source><day>4</day><month>5</month><year>2016</year><volume>2016</volume><issue>586</issue><fpage>37</fpage><lpage>93</lpage><pub-id pub-id-type="doi">10.3897/zookeys.586.6774</pub-id></mixed-citation></tp:treatment-meta><tp:nomenclature><tp:taxon-name>
              <tp:taxon-name-part taxon-name-part-type="genus">Austropurcellia</tp:taxon-name-part>
              <tp:taxon-name-part taxon-name-part-type="species">finniganensis</tp:taxon-name-part>
              <object-id xmlns:xlink="http://www.w3.org/1999/xlink" content-type="zoobank" xlink:type="simple">http://zoobank.org/33A77AC4-9D33-4DAA-A0C7-E6FC0C6FE311</object-id>
            </tp:taxon-name><tp:taxon-authority>Popkin-Hall, Jay &amp; Boyer</tp:taxon-authority><tp:taxon-status xmlns:xlink="http://www.w3.org/1999/xlink" xlink:type="simple">sp. n.</tp:taxon-status><xref ref-type="fig" rid="F6">Figs 6</xref><xref ref-type="fig" rid="F7">, 7</xref><xref ref-type="fig" rid="F8">, 8</xref><xref ref-type="fig" rid="F9">, 9</xref><xref ref-type="fig" rid="F10">, 10</xref><xref ref-type="fig" rid="F11">, 11</xref></tp:nomenclature><tp:treatment-sec sec-type="material"><title>Material examined.</title><p><italic>Holotype</italic>. Male (<named-content xmlns:xlink="http://www.w3.org/1999/xlink" content-type="dwc:institutional_code" xlink:type="simple">QM</named-content> 102446), Mt. Finnigan (sample 1, AR4), <named-content xmlns:xlink="http://www.w3.org/1999/xlink" content-type="dwc:verbatimCoordinates" xlink:type="simple"><named-content content-type="geo-json" specific-use="{&#34;type&#34;:&#34;Point&#34;,&#34;coordinates&#34;:[145.28,-15.816]}" xlink:type="simple">15.816°S, 145.280°E</named-content></named-content>, coll. Alex Riedel 28.iv.2014.</p><p><italic>Paratypes</italic>. 3 males, 3 females, same collecting data as holotype, <named-content xmlns:xlink="http://www.w3.org/1999/xlink" content-type="dwc:institutional_code" xlink:type="simple">QM</named-content> 102447, Macalester <abbrev xmlns:xlink="http://www.w3.org/1999/xlink" xlink:title="scanning electron microscope" xlink:type="simple">SEM</abbrev> stubs M30.11, M30.12.</p></tp:treatment-sec><tp:treatment-sec sec-type="material"><title>Additional material.</title><p>1 female, Mt. Finnigan (sample 2, AR3), <named-content xmlns:xlink="http://www.w3.org/1999/xlink" content-type="dwc:verbatimCoordinates" xlink:type="simple"><named-content content-type="geo-json" specific-use="{&#34;type&#34;:&#34;Point&#34;,&#34;coordinates&#34;:[145.278,-15.816]}" xlink:type="simple">15.816°S, 145.278°E</named-content></named-content>, coll. Alex Riedel 28.iv.2014, <named-content xmlns:xlink="http://www.w3.org/1999/xlink" content-type="dwc:institutional_code" xlink:type="simple">MCZ</named-content> IZ 68947.</p><p>4 males, 5 females, 2 juveniles, Mt. Finnigan 37 km S Cooktown, <named-content xmlns:xlink="http://www.w3.org/1999/xlink" content-type="dwc:verbatimCoordinates" xlink:type="simple"><named-content content-type="geo-json" specific-use="{&#34;type&#34;:&#34;Point&#34;,&#34;coordinates&#34;:[145.283,-15.817]}" xlink:type="simple">15.817°S, 145.283°E</named-content></named-content>, coll. G. B. Monteith, D. Yeates, and D. Cook 22.iv.1982, <named-content xmlns:xlink="http://www.w3.org/1999/xlink" content-type="dwc:institutional_code" xlink:type="simple">QM</named-content> berlesate 401A, Macalester <abbrev xmlns:xlink="http://www.w3.org/1999/xlink" xlink:title="scanning electron microscope" xlink:type="simple">SEM</abbrev> stubs M8.1, M8.2.</p><p>3 males, 1 female, Mt. Finnigan Summit, <named-content xmlns:xlink="http://www.w3.org/1999/xlink" content-type="dwc:verbatimCoordinates" xlink:type="simple"><named-content content-type="geo-json" specific-use="{&#34;type&#34;:&#34;Point&#34;,&#34;coordinates&#34;:[145.283,-15.817]}" xlink:type="simple">15.817°S, 145.283°E</named-content></named-content>, coll. G. B. Monteith 21.xi.1998, <named-content xmlns:xlink="http://www.w3.org/1999/xlink" content-type="dwc:institutional_code" xlink:type="simple">QM</named-content> berlesate 981, Macalester <abbrev xmlns:xlink="http://www.w3.org/1999/xlink" xlink:title="scanning electron microscope" xlink:type="simple">SEM</abbrev> stubs M6.11, M6.12.</p></tp:treatment-sec><tp:treatment-sec sec-type="Diagnosis"><title>Diagnosis.</title><p>Distinguished from congeners by very short, round scopula emerging from posterior quarter of fully granulated anal plate. Distinctive lack of granulation on sutures of dorsal scutum, including medial sulcus.</p><!--PageBreak--></tp:treatment-sec><tp:treatment-sec sec-type="Description"><title>Description.</title><p>Pettalid with tergite VIII bilobed (Figs <xref ref-type="fig" rid="F6">6A–B</xref>, <xref ref-type="fig" rid="F7">7</xref>). Posterior margin of dorsal scutum curves ventrally (Fig. <xref ref-type="fig" rid="F6">6C</xref>). Length of male holotype (Fig. <xref ref-type="fig" rid="F6">6</xref>) 2.1 mm, width at widest point in posterior third of prosoma 1.2 mm, width at ozophores 0.8 <!--PageBreak-->mm. Most of body surface covered in microstructure of tubercles and granules (Fig. <xref ref-type="fig" rid="F7">7</xref>). Dorsal transverse sulci present and very prominent by lack of granulation (Fig. <xref ref-type="fig" rid="F7">7A</xref>). Dorsal longitudinal sulcus lacking granulation but with adjacent band of elongated granules oriented parallel to medial sulcus (Figs <xref ref-type="fig" rid="F7">7A</xref>, <xref ref-type="fig" rid="F8">8A</xref>). Granulation medially absent in anterior portions of sternites II-V; area of absent granulation approximately equal to width of gonostome (Fig. <xref ref-type="fig" rid="F7">7</xref>).</p><fig id="F6" position="float" orientation="portrait"><label>Figure 6.</label><caption><p>
          <italic><tp:taxon-name><tp:taxon-name-part taxon-name-part-type="genus">Austropurcellia</tp:taxon-name-part> <tp:taxon-name-part taxon-name-part-type="species">finniganensis</tp:taxon-name-part></tp:taxon-name></italic> sp. n., holotype male, <named-content xmlns:xlink="http://www.w3.org/1999/xlink" content-type="dwc:institutional_code" xlink:type="simple">QM</named-content> 102446. <bold>A</bold> dorsal view <bold>B</bold> ventral view <bold>C</bold> lateral view. Scale bars: 0.5 mm.</p></caption><graphic xmlns:xlink="http://www.w3.org/1999/xlink" xlink:href="zookeys-586-037-g006.jpg" position="float" orientation="portrait" xlink:type="simple" id="oo_87400.jpg"/></fig><fig id="F7" position="float" orientation="portrait"><label>Figure 7.</label><caption><p>
          <italic><tp:taxon-name><tp:taxon-name-part taxon-name-part-type="genus">Austropurcellia</tp:taxon-name-part> <tp:taxon-name-part taxon-name-part-type="species">finniganensis</tp:taxon-name-part></tp:taxon-name></italic> sp. n., males. <bold>A</bold> dorsal view, <named-content xmlns:xlink="http://www.w3.org/1999/xlink" content-type="dwc:institutional_code" xlink:type="simple">QM</named-content> berlesate 981 <bold>B</bold> ventral view, <named-content xmlns:xlink="http://www.w3.org/1999/xlink" content-type="dwc:institutional_code" xlink:type="simple">QM</named-content> 102447, paratype. Scale bar: 0.5 μm (<bold>A</bold>); 200 μm (<bold>B</bold>).</p></caption><graphic xmlns:xlink="http://www.w3.org/1999/xlink" xlink:href="zookeys-586-037-g007.jpg" position="float" orientation="portrait" xlink:type="simple" id="oo_87401.jpg"/></fig><fig id="F8" position="float" orientation="portrait"><label>Figure 8.</label><caption><p>
          <italic><tp:taxon-name><tp:taxon-name-part taxon-name-part-type="genus">Austropurcellia</tp:taxon-name-part> <tp:taxon-name-part taxon-name-part-type="species">finniganensis</tp:taxon-name-part></tp:taxon-name></italic> sp. n., paratype male, <named-content xmlns:xlink="http://www.w3.org/1999/xlink" content-type="dwc:institutional_code" xlink:type="simple">QM</named-content> 102447. <bold>A</bold> dorsal view of posterior tergites <bold>B</bold> anal plate. Scale bars: 100 μm.</p></caption><graphic xmlns:xlink="http://www.w3.org/1999/xlink" xlink:href="zookeys-586-037-g008.jpg" position="float" orientation="portrait" xlink:type="simple" id="oo_87402.jpg"/></fig><p>Ozophores relatively conical, of type III <italic>sensu</italic> <xref ref-type="bibr" rid="B19">Juberthie (1970)</xref> (Figs <xref ref-type="fig" rid="F7">7A</xref>, <xref ref-type="fig" rid="F9">9A</xref>). Coxae of legs I and II mobile, coxae of remaining legs fixed. Male coxae II–IV meeting in the midline (Fig. <xref ref-type="fig" rid="F7">7B</xref>). Male gonostome small, subtriangular, wider than long (Fig. <xref ref-type="fig" rid="F7">7B</xref>). Spiracles circular and C-shaped with slightly recurved edges (Fig. <xref ref-type="fig" rid="F9">9</xref>), as found in “open circle” type of <xref ref-type="bibr" rid="B15">Giribet and Boyer (2002)</xref>. Anal region of “pettalid type” (<xref ref-type="bibr" rid="B15">Giribet <!--PageBreak--><!--PageBreak-->and Boyer 2002</xref>). Anal plate convex and granulated (Fig. <xref ref-type="fig" rid="F8">8B</xref>). Short, round scopula extruding from posterior third of anal plate and extending just past posterior margin of anal plate (Fig. <xref ref-type="fig" rid="F8">8B</xref>). Orientation of scopula obscures anal pores, which are not visible (Fig. <xref ref-type="fig" rid="F8">8B</xref>).</p><fig id="F9" position="float" orientation="portrait"><label>Figure 9.</label><caption><p>
          <italic><tp:taxon-name><tp:taxon-name-part taxon-name-part-type="genus">Austropurcellia</tp:taxon-name-part> <tp:taxon-name-part taxon-name-part-type="species">finniganensis</tp:taxon-name-part></tp:taxon-name></italic> sp. n., males. <bold>A</bold> spiracle, <named-content xmlns:xlink="http://www.w3.org/1999/xlink" content-type="dwc:institutional_code" xlink:type="simple">QM</named-content> 102447, paratype <bold>B</bold> ozophore, <named-content xmlns:xlink="http://www.w3.org/1999/xlink" content-type="dwc:institutional_code" xlink:type="simple">QM</named-content> berlesate 981. Scale bar: 20 μm (<bold>A</bold>); 50 μm (<bold>B</bold>).</p></caption><graphic xmlns:xlink="http://www.w3.org/1999/xlink" xlink:href="zookeys-586-037-g009.jpg" position="float" orientation="portrait" xlink:type="simple" id="oo_87403.jpg"/></fig><!--PageBreak--><p>Chelicerae (Fig. <xref ref-type="fig" rid="F10">10A</xref>) short and relatively robust. Proximal article of chelicerae with dorsal crest, without ventral process. Median article with prominent apodeme. Chela with two types of dentition typical in pettalids (Fig. <xref ref-type="fig" rid="F10">10A</xref>). Measurements of cheliceral articles of male paratype, from proximal to distal (in mm): 0.85, 0.94, 0.27. Palp (Fig. <xref ref-type="fig" rid="F10">10B</xref>) with prominent ventral process on trochanter. Measurements of palpal articles of male paratype from proximal to distal (in mm): 0.27, 0.28, 0.20, 0.31, 0.27.</p><fig id="F10" position="float" orientation="portrait"><label>Figure 10.</label><caption><p>
          <italic><tp:taxon-name><tp:taxon-name-part taxon-name-part-type="genus">Austropurcellia</tp:taxon-name-part> <tp:taxon-name-part taxon-name-part-type="species">finniganensis</tp:taxon-name-part></tp:taxon-name></italic> sp. n., paratype male and female, <named-content xmlns:xlink="http://www.w3.org/1999/xlink" content-type="dwc:institutional_code" xlink:type="simple">QM</named-content> 102447. <bold>A</bold> female chelicera <bold>B</bold> male palp. Scale bars: 100 μm.</p></caption><graphic xmlns:xlink="http://www.w3.org/1999/xlink" xlink:href="zookeys-586-037-g010.jpg" position="float" orientation="portrait" xlink:type="simple" id="oo_87404.jpg"/></fig><p>Legs with all claws smooth, without ventral dentition or lateral pegs (Fig. <xref ref-type="fig" rid="F11">11</xref>). All tarsi smooth (Fig. <xref ref-type="fig" rid="F11">11</xref>). Distinct solea present on ventral surface of tarsus I (Fig. <xref ref-type="fig" rid="F11">11A</xref>). Metatarsi I and II heavily ornamented on proximal half, with distal half smooth (Fig. <xref ref-type="fig" rid="F11">11A, B</xref>). Remaining metatarsi with full ornamentation (Fig. <xref ref-type="fig" rid="F11">11C–F</xref>). Male tarsus IV completely divided into two tarsomeres (Fig. <xref ref-type="fig" rid="F11">11D, E</xref>). Adenostyle with relatively robust, pointed claw, wider base, and small pore at apex on lateral (external) side (Fig. <xref ref-type="fig" rid="F11">11D</xref>). Seta on lateral surface of adenostyle (Fig. <xref ref-type="fig" rid="F11">11D–E</xref>) (example with adenostyle features labeled, Fig. <xref ref-type="fig" rid="F5">5</xref>).</p><fig id="F11" position="float" orientation="portrait"><label>Figure 11.</label><caption><p>
          <italic><tp:taxon-name><tp:taxon-name-part taxon-name-part-type="genus">Austropurcellia</tp:taxon-name-part> <tp:taxon-name-part taxon-name-part-type="species">finniganensis</tp:taxon-name-part></tp:taxon-name></italic> sp. n., paratype male and female, <named-content xmlns:xlink="http://www.w3.org/1999/xlink" content-type="dwc:institutional_code" xlink:type="simple">QM</named-content> 102447. <bold>A</bold> male tarsus and metatarsus I <bold>B</bold> male tarsus and metatarsus II <bold>C</bold> female tarsus and metatarsus III <bold>D</bold> male tarsus and metatarsus IV, lateral view; <bold>E</bold> male tarsus and metatarsus IV, medial view <bold>F</bold> female tarsus and metatarsus IV. Scale bars: 100 μm.</p></caption><graphic xmlns:xlink="http://www.w3.org/1999/xlink" xlink:href="zookeys-586-037-g011.jpg" position="float" orientation="portrait" xlink:type="simple" id="oo_87405.jpg"/></fig><p>Length measurements from male paratype of leg articles from proximal to distal (in mm): leg I [trochanter damaged], 0.59, 0.26, 0.43, 0.20, 0.40; leg II 0.26, 0.42, 0.25, 0.30, 0.15, 0.34; leg III [trochanter damaged], 0.48, 0.20, 0.33, 0.15, 0.31; leg IV [trochanter damaged], 0.50, 0.24, 0.39, 0.16, 0.35. Width measurements from male paratype of leg articles from proximal to distal (in mm): leg I [trochanter damaged], 0.18, 0.18, 0.17, 0.15, 0.20; leg II 0.17, 0.15, 0.16, 0.18, 0.13, 0.14; leg III [trochanter damaged], 0.18, 0.18, 0.19, 0.12, 0.14; leg IV 0.16, 0.21, 0.20, 0.21, 0.17, 0.18.</p></tp:treatment-sec><tp:treatment-sec sec-type="Etymology"><title>Etymology.</title><p>The specific epithet refers to the type locality, Mt. Finnigan.</p></tp:treatment-sec><tp:treatment-sec><!--Section generated to contain objects referenced in tp:taxon-treatment.--><fig id="F5" position="float" orientation="portrait"><label>Figure 5.</label><caption><p>
          <italic><tp:taxon-name><tp:taxon-name-part taxon-name-part-type="genus">Austropurcellia</tp:taxon-name-part> <tp:taxon-name-part taxon-name-part-type="species">megatanka</tp:taxon-name-part></tp:taxon-name></italic> sp. n., tarsus and metatarsus IV with diagnostic features labeled. <bold>A</bold> male tarsus and metatarsus IV, lateral view, showing adenostyle pore and setae <bold>B</bold> male tarsus and metatarsus IV, medial view, showing adenostyle and long seta. Scale bars: 100 μm.</p></caption><graphic xmlns:xlink="http://www.w3.org/1999/xlink" xlink:href="zookeys-586-037-g005.jpg" position="float" orientation="portrait" xlink:type="simple" id="oo_87399.jpg"/></fig></tp:treatment-sec><ref-list><ref id="B19"><mixed-citation xmlns:xlink="http://www.w3.org/1999/xlink" xlink:type="simple">
          <person-group><name name-style="western"><surname>Juberthie</surname><given-names>C</given-names></name></person-group> (<year>1970</year>) <article-title>Les genres d’opilions <tp:taxon-name><tp:taxon-name-part taxon-name-part-type="subfamily">Sironinae</tp:taxon-name-part></tp:taxon-name> (Cyphophthalmes).</article-title> <source>Bulletin du Muséum National d’Histoire Naturelle</source> <volume>41</volume>: <fpage>1371</fpage>–<lpage>1390</lpage>.</mixed-citation></ref><ref id="B15"><mixed-citation xmlns:xlink="http://www.w3.org/1999/xlink" xlink:type="simple">
          <person-group><name name-style="western"><surname>Giribet</surname><given-names>G</given-names></name><name name-style="western"><surname>Boyer</surname><given-names>SL</given-names></name></person-group> (<year>2002</year>) <article-title>A cladistic analysis of the Cyphophthalmid genera (<tp:taxon-name><tp:taxon-name-part taxon-name-part-type="order">Opiliones</tp:taxon-name-part></tp:taxon-name>, <tp:taxon-name><tp:taxon-name-part taxon-name-part-type="suborder">Cyphophthalmi</tp:taxon-name-part></tp:taxon-name>).</article-title> <source>Journal of Arachnology</source> <volume>30</volume>: <fpage>110</fpage>–<lpage>128</lpage>. doi: <ext-link xlink:type="simple" ext-link-type="doi" xlink:href="10.1636/0161-8202(2002)030[0110:ACAOTC]2.0.CO;2">10.1636/0161-8202(2002)030[0110:ACAOTC]2.0.CO;2</ext-link></mixed-citation></ref></ref-list></tp:taxon-treatment>
