# Supplementary material for: New species of Austropurcellia, cryptic short-range endemic mite harvestmen (Arachnida, Opiliones, Cyphophthalmi) from Australia’s Wet Tropics biodiversity hotspot
Source: Zookeys. 2016 May 4;(586):37–93. doi: 10.3897/zookeys.586.6774 (PMC4857030; doi:10.3897/zookeys.586.6774)
Supplement: XML Treatment for Austropurcellia fragosa [file zookeys.586.6774-treatment3.xml]

<!DOCTYPE tp:taxon-treatment
  PUBLIC "-//TaxonX//DTD Taxonomic Treatment Publishing DTD v0 20100105//EN" "tax-treatment-NSO.dtd">
<tp:taxon-treatment xmlns:tp="http://www.plazi.org/taxpub"><tp:treatment-meta><kwd-group><label>Taxon classification</label><kwd><named-content content-type="kingdom">Animalia</named-content></kwd><kwd><named-content content-type="order">Opiliones</named-content></kwd><kwd><named-content content-type="family">Pettalidae</named-content></kwd></kwd-group><mixed-citation publication-type="journal"><person-group><name><surname>Jay</surname><given-names>Katya R.</given-names></name><name><surname>Popkin-Hall</surname><given-names>Zachary R.</given-names></name><name><surname>Coblens</surname><given-names>Michelle J.</given-names></name><name><surname>Oberski</surname><given-names>Jill T.</given-names></name><name><surname>Sharma</surname><given-names>Prashant P.</given-names></name><name><surname>Boyer</surname><given-names>Sarah L.</given-names></name></person-group><article-title>New species of <italic><tp:taxon-name><tp:taxon-name-part taxon-name-part-type="genus">Austropurcellia</tp:taxon-name-part></tp:taxon-name></italic>, cryptic short-range endemic mite harvestmen (<tp:taxon-name><tp:taxon-name-part taxon-name-part-type="class">Arachnida</tp:taxon-name-part></tp:taxon-name>, <tp:taxon-name><tp:taxon-name-part taxon-name-part-type="order">Opiliones</tp:taxon-name-part></tp:taxon-name>, <tp:taxon-name><tp:taxon-name-part taxon-name-part-type="suborder">Cyphophthalmi</tp:taxon-name-part></tp:taxon-name>) from Australia’s Wet Tropics biodiversity hotspot</article-title><source>Zookeys</source><day>4</day><month>5</month><year>2016</year><volume>2016</volume><issue>586</issue><fpage>37</fpage><lpage>93</lpage><pub-id pub-id-type="doi">10.3897/zookeys.586.6774</pub-id></mixed-citation></tp:treatment-meta><tp:nomenclature><tp:taxon-name>
              <tp:taxon-name-part taxon-name-part-type="genus">Austropurcellia</tp:taxon-name-part>
              <tp:taxon-name-part taxon-name-part-type="species">fragosa</tp:taxon-name-part>
              <object-id xmlns:xlink="http://www.w3.org/1999/xlink" content-type="zoobank" xlink:type="simple">http://zoobank.org/9DE6E237-E3C7-411C-95D6-3441E83C22BB</object-id>
            </tp:taxon-name><tp:taxon-authority>Popkin-Hall, Jay &amp; Boyer</tp:taxon-authority><tp:taxon-status xmlns:xlink="http://www.w3.org/1999/xlink" xlink:type="simple">sp. n.</tp:taxon-status><xref ref-type="fig" rid="F12">Figs 12</xref><xref ref-type="fig" rid="F13">, 13</xref><xref ref-type="fig" rid="F14">, 14</xref><xref ref-type="fig" rid="F15">, 15</xref><xref ref-type="fig" rid="F16">, 16</xref><xref ref-type="fig" rid="F17">, 17</xref><!--PageBreak--><!--PageBreak--></tp:nomenclature><tp:treatment-sec sec-type="material"><title>Material examined.</title><p>
              <italic>Holotype</italic>. Male (<named-content xmlns:xlink="http://www.w3.org/1999/xlink" content-type="dwc:institutional_code" xlink:type="simple">QM</named-content> 102445 [ex <named-content xmlns:xlink="http://www.w3.org/1999/xlink" content-type="dwc:institutional_code" xlink:type="simple">QM</named-content> 38121]), Roaring Meg Creek, <named-content xmlns:xlink="http://www.w3.org/1999/xlink" content-type="dwc:verbatimCoordinates" xlink:type="simple"><named-content content-type="geo-json" specific-use="{&#34;type&#34;:&#34;Point&#34;,&#34;coordinates&#34;:[145.416,-16.074]}" xlink:type="simple">16.074°S, 145.416°E</named-content></named-content>, coll. K. Aland and G. B. Monteith 1.v.2015, <named-content xmlns:xlink="http://www.w3.org/1999/xlink" content-type="dwc:institutional_code" xlink:type="simple">QM</named-content> 38121.</p><p>
              <italic>Paratypes</italic>. 5 males, 2 females, same collecting data as holotype, <named-content xmlns:xlink="http://www.w3.org/1999/xlink" content-type="dwc:institutional_code" xlink:type="simple">QM</named-content> 38121, Macalester <abbrev xmlns:xlink="http://www.w3.org/1999/xlink" xlink:title="scanning electron microscope" xlink:type="simple">SEM</abbrev> stub M30.10.</p></tp:treatment-sec><tp:treatment-sec sec-type="material"><title>Additional material.</title><p>2 females, 4 juveniles, McDowall Range 17 km N Daintree, <named-content xmlns:xlink="http://www.w3.org/1999/xlink" content-type="dwc:verbatimCoordinates" xlink:type="simple"><named-content content-type="geo-json" specific-use="{&#34;type&#34;:&#34;Point&#34;,&#34;coordinates&#34;:[145.333,-16.1]}" xlink:type="simple">16.100°S, 145.333°E</named-content></named-content>, coll. G. B. Monteith 27.xi.1985, <named-content xmlns:xlink="http://www.w3.org/1999/xlink" content-type="dwc:institutional_code" xlink:type="simple">QM</named-content> berlesate 684.</p><p>1 male, 2 females, Roaring Meg Creek 6 km W Cape Tribulation, <named-content xmlns:xlink="http://www.w3.org/1999/xlink" content-type="dwc:verbatimCoordinates" xlink:type="simple"><named-content content-type="geo-json" specific-use="{&#34;type&#34;:&#34;Point&#34;,&#34;coordinates&#34;:[145.4,-16.083]}" xlink:type="simple">16.083°S, 145.4°E</named-content></named-content>, coll. G. B. Monteith, D. Yeates, G. Thompson 5.x.1982, <named-content xmlns:xlink="http://www.w3.org/1999/xlink" content-type="dwc:institutional_code" xlink:type="simple">QM</named-content> berlesate 448, Macalester <abbrev xmlns:xlink="http://www.w3.org/1999/xlink" xlink:title="scanning electron microscope" xlink:type="simple">SEM</abbrev> stubs M22.11, M22.12.</p><p>1 female, Roaring Meg Creek 6 km W Cape Tribulation, <named-content xmlns:xlink="http://www.w3.org/1999/xlink" content-type="dwc:verbatimCoordinates" xlink:type="simple"><named-content content-type="geo-json" specific-use="{&#34;type&#34;:&#34;Point&#34;,&#34;coordinates&#34;:[145.4,-16.067]}" xlink:type="simple">16.067°S, 145.400°E</named-content></named-content>, coll. G. B. Monteith, D. Yeates, G. Thompson 5.x.1982, <named-content xmlns:xlink="http://www.w3.org/1999/xlink" content-type="dwc:institutional_code" xlink:type="simple">QM</named-content> berlesate 453, Macalester <abbrev xmlns:xlink="http://www.w3.org/1999/xlink" xlink:title="scanning electron microscope" xlink:type="simple">SEM</abbrev> stubs M22.9, M22.10.</p></tp:treatment-sec><tp:treatment-sec sec-type="Diagnosis"><title>Diagnosis.</title><p>Distinguished from congeners by convex anal plate with long, narrow scopula emerging from anterior quarter of anal plate and occupying a rectangular indented area for its entire length. Distinctive ungranulated areas cause ventral sutures to appear fused.</p><!--PageBreak--><!--PageBreak--></tp:treatment-sec><tp:treatment-sec sec-type="Description"><title>Description.</title><p>Pettalid with tergite VIII bilobed (Fig. <xref ref-type="fig" rid="F13">13</xref>). Length of male holotype (Fig. <xref ref-type="fig" rid="F12">12</xref>) 2.0 mm, width at widest point in posterior third of prosoma 1.2 mm, width at ozophores 0.8 mm. Most of body surface covered in microstructure of tubercles and <!--PageBreak-->granules (Fig. <xref ref-type="fig" rid="F13">13</xref>). Posterior ventral body margin flexed anteriorly. Dorsal transverse sulci present and distinct by lack of granulation (Figs <xref ref-type="fig" rid="F13">13A</xref>, <xref ref-type="fig" rid="F14">14A</xref>). Dorsal longitudinal sulcus lacking granulation, with adjacent band of elongated granules flanking dorsal longitudinal sulcus (Figs <xref ref-type="fig" rid="F13">13A</xref>, <xref ref-type="fig" rid="F14">14A</xref>). Granulation medially absent in anterior portions of sternites II-VI; area of absent granulation approximately equal to width of gonostome (Fig. <xref ref-type="fig" rid="F13">13B</xref>).</p><fig id="F12" position="float" orientation="portrait"><label>Figure 12.</label><caption><p>
          <italic><tp:taxon-name><tp:taxon-name-part taxon-name-part-type="genus">Austropurcellia</tp:taxon-name-part> <tp:taxon-name-part taxon-name-part-type="species">fragosa</tp:taxon-name-part></tp:taxon-name></italic> sp. n., holotype male, <named-content xmlns:xlink="http://www.w3.org/1999/xlink" content-type="dwc:institutional_code" xlink:type="simple">QM</named-content> 102445. <bold>A</bold> dorsal view <bold>B</bold> ventral view <bold>C</bold> lateral view. Scale bars: 0.5 mm.</p></caption><graphic xmlns:xlink="http://www.w3.org/1999/xlink" xlink:href="zookeys-586-037-g012.jpg" position="float" orientation="portrait" xlink:type="simple" id="oo_87406.jpg"/></fig><fig id="F13" position="float" orientation="portrait"><label>Figure 13.</label><caption><p>
          <italic><tp:taxon-name><tp:taxon-name-part taxon-name-part-type="genus">Austropurcellia</tp:taxon-name-part> <tp:taxon-name-part taxon-name-part-type="species">fragosa</tp:taxon-name-part></tp:taxon-name></italic> sp. n., males. <bold>A</bold> dorsal view, <named-content xmlns:xlink="http://www.w3.org/1999/xlink" content-type="dwc:institutional_code" xlink:type="simple">QM</named-content> berlesate 38121, paratype <bold>B</bold> ventral view, <named-content xmlns:xlink="http://www.w3.org/1999/xlink" content-type="dwc:institutional_code" xlink:type="simple">QM</named-content> berlesate 448. Scale bars: 200 μm.</p></caption><graphic xmlns:xlink="http://www.w3.org/1999/xlink" xlink:href="zookeys-586-037-g013.jpg" position="float" orientation="portrait" xlink:type="simple" id="oo_87407.jpg"/></fig><fig id="F14" position="float" orientation="portrait"><label>Figure 14.</label><caption><p>
          <italic><tp:taxon-name><tp:taxon-name-part taxon-name-part-type="genus">Austropurcellia</tp:taxon-name-part> <tp:taxon-name-part taxon-name-part-type="species">fragosa</tp:taxon-name-part></tp:taxon-name></italic> sp. n., males. <bold>A</bold> dorsal view of posterior tergites, <named-content xmlns:xlink="http://www.w3.org/1999/xlink" content-type="dwc:institutional_code" xlink:type="simple">QM</named-content> berlesate 453 <bold>B</bold> anal plate, <named-content xmlns:xlink="http://www.w3.org/1999/xlink" content-type="dwc:institutional_code" xlink:type="simple">QM</named-content> berlesate 448. Scale bars: 100 μm.</p></caption><graphic xmlns:xlink="http://www.w3.org/1999/xlink" xlink:href="zookeys-586-037-g014.jpg" position="float" orientation="portrait" xlink:type="simple" id="oo_87408.jpg"/></fig><p>Ozophores relatively tall and conical, of type III <italic>sensu</italic> <xref ref-type="bibr" rid="B19">Juberthie (1970)</xref> (Figs <xref ref-type="fig" rid="F13">13A</xref>, <xref ref-type="fig" rid="F15">15B</xref>). Coxae of legs I and II mobile, coxae of remaining legs fixed. Male coxae II–IV meeting in the midline (Fig. <xref ref-type="fig" rid="F13">13B</xref>). Male gonostome small, subtriangular, wider than long (Fig. <xref ref-type="fig" rid="F13">13B</xref>). Spiracles circular and C-shaped with slightly recurved edges (Fig. <xref ref-type="fig" rid="F15">15A</xref>), as found in “open circle” type of <xref ref-type="bibr" rid="B15">Giribet and Boyer (2002)</xref>. Anal region of <!--PageBreak--><!--PageBreak-->“pettalid type” (<xref ref-type="bibr" rid="B15">Giribet and Boyer 2002</xref>). Anal plate convex and largely ungranulated, with light granulation along anterior margin (Fig. <xref ref-type="fig" rid="F14">14B</xref>). Long, narrow scopula emerging at anterior quarter of anal plate and extending past posterior margin of anal plate (Fig. <xref ref-type="fig" rid="F14">14B</xref>). Scopula inset into rectangular area at center of anal plate (Fig. <xref ref-type="fig" rid="F14">14B</xref>). Three anal pores visible, located between lobes of tergite VIII (Fig. <xref ref-type="fig" rid="F14">14B</xref>).</p><fig id="F15" position="float" orientation="portrait"><label>Figure 15.</label><caption><p>
          <italic><tp:taxon-name><tp:taxon-name-part taxon-name-part-type="genus">Austropurcellia</tp:taxon-name-part> <tp:taxon-name-part taxon-name-part-type="species">fragosa</tp:taxon-name-part></tp:taxon-name></italic> sp. n., males. <bold>A</bold> spiracle, <named-content xmlns:xlink="http://www.w3.org/1999/xlink" content-type="dwc:institutional_code" xlink:type="simple">QM</named-content> berlesate 448 <bold>B</bold> ozophore, <named-content xmlns:xlink="http://www.w3.org/1999/xlink" content-type="dwc:institutional_code" xlink:type="simple">QM</named-content> berlesate 453. Scale bar: 20 μm (<bold>A</bold>); 50 μm (<bold>B</bold>).</p></caption><graphic xmlns:xlink="http://www.w3.org/1999/xlink" xlink:href="zookeys-586-037-g015.jpg" position="float" orientation="portrait" xlink:type="simple" id="oo_87409.jpg"/></fig><!--PageBreak--><p>Chelicerae (Fig. <xref ref-type="fig" rid="F16">16A</xref>) short and relatively robust. Proximal article of chelicerae with dorsal crest, without ventral process. Median article with prominent apodeme. Chela with two types of dentition typical in pettalids (Fig. <xref ref-type="fig" rid="F16">16A</xref>). Measurements of cheliceral articles of male paratype from proximal to distal (in mm): 0.70, 0.76, 0.24. Palp (Fig. <xref ref-type="fig" rid="F16">16B</xref>) with prominent ventral process on trochanter. Measurements of palpal articles of male paratype from proximal to distal (in mm): 0.22, 0.27, 0.15, 0.22, 0.23.</p><fig id="F16" position="float" orientation="portrait"><label>Figure 16.</label><caption><p>
          <italic><tp:taxon-name><tp:taxon-name-part taxon-name-part-type="genus">Austropurcellia</tp:taxon-name-part> <tp:taxon-name-part taxon-name-part-type="species">fragosa</tp:taxon-name-part></tp:taxon-name></italic> sp. n., males. <bold>A</bold> chelicera, <named-content xmlns:xlink="http://www.w3.org/1999/xlink" content-type="dwc:institutional_code" xlink:type="simple">QM</named-content> berlesate 448 <bold>B</bold> palp, <named-content xmlns:xlink="http://www.w3.org/1999/xlink" content-type="dwc:institutional_code" xlink:type="simple">QM</named-content> berlesate 453. Scale bar: 200 μm (<bold>A</bold>); 100 μm (<bold>B</bold>).</p></caption><graphic xmlns:xlink="http://www.w3.org/1999/xlink" xlink:href="zookeys-586-037-g016.jpg" position="float" orientation="portrait" xlink:type="simple" id="oo_87410.jpg"/></fig><p>Legs with all claws smooth, without ventral dentition or lateral pegs (Fig. <xref ref-type="fig" rid="F17">17</xref>). All tarsi smooth (Fig. <xref ref-type="fig" rid="F17">17</xref>). Distinct solea present on ventral surface of tarsus I (Fig. <xref ref-type="fig" rid="F17">17A</xref>). Metatarsi I and II heavily ornamented on proximal half, with smooth distal half (Fig. <xref ref-type="fig" rid="F17">17A, B</xref>). Remaining metatarsi with full ornamentation (Fig. <xref ref-type="fig" rid="F17">17C–F</xref>). Male tarsus IV completely divided into two tarsomeres (Fig. <xref ref-type="fig" rid="F17">17D, E</xref>). Adenostyle with relatively robust, blunt claw, wide base, and small pore at apex on lateral (external) side (Fig. <xref ref-type="fig" rid="F17">17D</xref>). Long seta on lateral surface of adenostyle from below pore to above apex (Fig. <xref ref-type="fig" rid="F17">17D, E</xref>); very short seta rising from adenostyle base below pore (Fig. <xref ref-type="fig" rid="F17">17D</xref>) (example with adenostyle features labeled, Fig. <xref ref-type="fig" rid="F5">5</xref>).</p><fig id="F17" position="float" orientation="portrait"><label>Figure 17.</label><caption><p>
          <italic><tp:taxon-name><tp:taxon-name-part taxon-name-part-type="genus">Austropurcellia</tp:taxon-name-part> <tp:taxon-name-part taxon-name-part-type="species">fragosa</tp:taxon-name-part></tp:taxon-name></italic> sp. n., males and female. <bold>A</bold> male tarsus and metatarsus I, <named-content xmlns:xlink="http://www.w3.org/1999/xlink" content-type="dwc:institutional_code" xlink:type="simple">QM</named-content> berlesate 448 <bold>B</bold> male tarsus and metatarsus II, <named-content xmlns:xlink="http://www.w3.org/1999/xlink" content-type="dwc:institutional_code" xlink:type="simple">QM</named-content> berlesate 448; <bold>C</bold> male tarsus and metatarsus III, <named-content xmlns:xlink="http://www.w3.org/1999/xlink" content-type="dwc:institutional_code" xlink:type="simple">QM</named-content> berlesate 448 <bold>D</bold> male tarsus and metatarsus IV, lateral view, <named-content xmlns:xlink="http://www.w3.org/1999/xlink" content-type="dwc:institutional_code" xlink:type="simple">QM</named-content> berlesate 448 <bold>E</bold> male tarsus and metatarsus IV, medial view, <named-content xmlns:xlink="http://www.w3.org/1999/xlink" content-type="dwc:institutional_code" xlink:type="simple">QM</named-content> berlesate 453 <bold>F</bold> female tarsus and metatarsus IV, <named-content xmlns:xlink="http://www.w3.org/1999/xlink" content-type="dwc:institutional_code" xlink:type="simple">QM</named-content> berlesate 684. Scale bars: 100 μm.</p></caption><graphic xmlns:xlink="http://www.w3.org/1999/xlink" xlink:href="zookeys-586-037-g017.jpg" position="float" orientation="portrait" xlink:type="simple" id="oo_87411.jpg"/></fig><p>Measurements from male paratype of leg articles from proximal to distal (in mm): leg I [trochanter damaged], 0.51, 0.17, 0.33, 0.18, 0.35; leg II [trochanter damaged], 0.38, 0.18, 0.27, 0.14, 0.30; leg III 0.14, 0.29, 0.18, 0.24, 0.12, 0.26; leg IV [trochanter damaged], 0.42, 0.23, 0.29, 0.17, 0.31. Width measurements from male paratype of leg articles from proximal to distal (in mm): leg I [trochanter damaged], 0.16, 0.16, 0.16, 0.14, 0.20; leg II [trochanter damaged], 0.15, 0.15, 0.17, 0.12, 0.12; leg III 0.16, 0.16, 0.15, 0.17, 0.12, 0.13; leg IV [trochanter damaged], 0.18, 0.17, 0.19, 0.14, 0.15.</p></tp:treatment-sec><tp:treatment-sec sec-type="Etymology"><title>Etymology.</title><p>The specific epithet is derived from the first declension form of <italic>fragōsus</italic>, from Latin, meaning “roaring” or “crashing”, a reference to the type locality, Roaring Meg Creek.</p></tp:treatment-sec><tp:treatment-sec><!--Section generated to contain objects referenced in tp:taxon-treatment.--><fig id="F5" position="float" orientation="portrait"><label>Figure 5.</label><caption><p>
          <italic><tp:taxon-name><tp:taxon-name-part taxon-name-part-type="genus">Austropurcellia</tp:taxon-name-part> <tp:taxon-name-part taxon-name-part-type="species">megatanka</tp:taxon-name-part></tp:taxon-name></italic> sp. n., tarsus and metatarsus IV with diagnostic features labeled. <bold>A</bold> male tarsus and metatarsus IV, lateral view, showing adenostyle pore and setae <bold>B</bold> male tarsus and metatarsus IV, medial view, showing adenostyle and long seta. Scale bars: 100 μm.</p></caption><graphic xmlns:xlink="http://www.w3.org/1999/xlink" xlink:href="zookeys-586-037-g005.jpg" position="float" orientation="portrait" xlink:type="simple" id="oo_87399.jpg"/></fig></tp:treatment-sec><ref-list><ref id="B19"><mixed-citation xmlns:xlink="http://www.w3.org/1999/xlink" xlink:type="simple">
          <person-group><name name-style="western"><surname>Juberthie</surname><given-names>C</given-names></name></person-group> (<year>1970</year>) <article-title>Les genres d’opilions <tp:taxon-name><tp:taxon-name-part taxon-name-part-type="subfamily">Sironinae</tp:taxon-name-part></tp:taxon-name> (Cyphophthalmes).</article-title> <source>Bulletin du Muséum National d’Histoire Naturelle</source> <volume>41</volume>: <fpage>1371</fpage>–<lpage>1390</lpage>.</mixed-citation></ref><ref id="B15"><mixed-citation xmlns:xlink="http://www.w3.org/1999/xlink" xlink:type="simple">
          <person-group><name name-style="western"><surname>Giribet</surname><given-names>G</given-names></name><name name-style="western"><surname>Boyer</surname><given-names>SL</given-names></name></person-group> (<year>2002</year>) <article-title>A cladistic analysis of the Cyphophthalmid genera (<tp:taxon-name><tp:taxon-name-part taxon-name-part-type="order">Opiliones</tp:taxon-name-part></tp:taxon-name>, <tp:taxon-name><tp:taxon-name-part taxon-name-part-type="suborder">Cyphophthalmi</tp:taxon-name-part></tp:taxon-name>).</article-title> <source>Journal of Arachnology</source> <volume>30</volume>: <fpage>110</fpage>–<lpage>128</lpage>. doi: <ext-link xlink:type="simple" ext-link-type="doi" xlink:href="10.1636/0161-8202(2002)030[0110:ACAOTC]2.0.CO;2">10.1636/0161-8202(2002)030[0110:ACAOTC]2.0.CO;2</ext-link></mixed-citation></ref></ref-list></tp:taxon-treatment>
