# Supplementary material for: New species of Austropurcellia, cryptic short-range endemic mite harvestmen (Arachnida, Opiliones, Cyphophthalmi) from Australia’s Wet Tropics biodiversity hotspot
Source: Zookeys. 2016 May 4;(586):37–93. doi: 10.3897/zookeys.586.6774 (PMC4857030; doi:10.3897/zookeys.586.6774)
Supplement: XML Treatment for Austropurcellia megatanka [file zookeys.586.6774-treatment4.xml]

<!DOCTYPE tp:taxon-treatment
  PUBLIC "-//TaxonX//DTD Taxonomic Treatment Publishing DTD v0 20100105//EN" "tax-treatment-NSO.dtd">
<tp:taxon-treatment xmlns:tp="http://www.plazi.org/taxpub"><tp:treatment-meta><kwd-group><label>Taxon classification</label><kwd><named-content content-type="kingdom">Animalia</named-content></kwd><kwd><named-content content-type="order">Opiliones</named-content></kwd><kwd><named-content content-type="family">Pettalidae</named-content></kwd></kwd-group><mixed-citation publication-type="journal"><person-group><name><surname>Jay</surname><given-names>Katya R.</given-names></name><name><surname>Popkin-Hall</surname><given-names>Zachary R.</given-names></name><name><surname>Coblens</surname><given-names>Michelle J.</given-names></name><name><surname>Oberski</surname><given-names>Jill T.</given-names></name><name><surname>Sharma</surname><given-names>Prashant P.</given-names></name><name><surname>Boyer</surname><given-names>Sarah L.</given-names></name></person-group><article-title>New species of <italic><tp:taxon-name><tp:taxon-name-part taxon-name-part-type="genus">Austropurcellia</tp:taxon-name-part></tp:taxon-name></italic>, cryptic short-range endemic mite harvestmen (<tp:taxon-name><tp:taxon-name-part taxon-name-part-type="class">Arachnida</tp:taxon-name-part></tp:taxon-name>, <tp:taxon-name><tp:taxon-name-part taxon-name-part-type="order">Opiliones</tp:taxon-name-part></tp:taxon-name>, <tp:taxon-name><tp:taxon-name-part taxon-name-part-type="suborder">Cyphophthalmi</tp:taxon-name-part></tp:taxon-name>) from Australia’s Wet Tropics biodiversity hotspot</article-title><source>Zookeys</source><day>4</day><month>5</month><year>2016</year><volume>2016</volume><issue>586</issue><fpage>37</fpage><lpage>93</lpage><pub-id pub-id-type="doi">10.3897/zookeys.586.6774</pub-id></mixed-citation></tp:treatment-meta><tp:nomenclature><tp:taxon-name>
              <tp:taxon-name-part taxon-name-part-type="genus">Austropurcellia</tp:taxon-name-part>
              <tp:taxon-name-part taxon-name-part-type="species">megatanka</tp:taxon-name-part>
              <object-id xmlns:xlink="http://www.w3.org/1999/xlink" content-type="zoobank" xlink:type="simple">http://zoobank.org/16C62C3B-BCE8-4EC0-8CD5-14D81C68ED0F</object-id>
            </tp:taxon-name><tp:taxon-authority>Jay, Coblens &amp; Boyer</tp:taxon-authority><tp:taxon-status xmlns:xlink="http://www.w3.org/1999/xlink" xlink:type="simple">sp. n.</tp:taxon-status><xref ref-type="fig" rid="F18">Figs 18</xref><xref ref-type="fig" rid="F19">, 19</xref><xref ref-type="fig" rid="F20">, 20</xref><xref ref-type="fig" rid="F21">, 21</xref><xref ref-type="fig" rid="F22">, 22</xref><xref ref-type="fig" rid="F23">, 23</xref></tp:nomenclature><tp:treatment-sec sec-type="material"><title>Material examined.</title><p>
              <italic>Holotype</italic>. Male (<named-content xmlns:xlink="http://www.w3.org/1999/xlink" content-type="dwc:institutional_code" xlink:type="simple">QM</named-content> 102440 [ex <named-content xmlns:xlink="http://www.w3.org/1999/xlink" content-type="dwc:institutional_code" xlink:type="simple">MCZ</named-content> IZ 68951]), Baldy Mountain Road, Herberton Range National Park, <named-content xmlns:xlink="http://www.w3.org/1999/xlink" content-type="dwc:verbatimCoordinates" xlink:type="simple"><named-content content-type="geo-json" specific-use="{&#34;type&#34;:&#34;Point&#34;,&#34;coordinates&#34;:[145.427,-17.287]}" xlink:type="simple">17.287°S, 145.427°E</named-content></named-content>, coll. S. L. Boyer, M. J. Coblens, K. R. Jay and P. P. Sharma 29.v.2014.</p><p>
              <italic>Paratypes</italic>. 2 males, 1 female, <named-content xmlns:xlink="http://www.w3.org/1999/xlink" content-type="dwc:institutional_code" xlink:type="simple">QM</named-content> 102441 (ex <named-content xmlns:xlink="http://www.w3.org/1999/xlink" content-type="dwc:institutional_code" xlink:type="simple">MCZ</named-content> IZ 68948), same collecting data as holotype. 2 males, 1 female, 3 juveniles, same collecting data as holotype, <named-content xmlns:xlink="http://www.w3.org/1999/xlink" content-type="dwc:institutional_code" xlink:type="simple">MCZ</named-content> IZ 68949, Macalester <abbrev xmlns:xlink="http://www.w3.org/1999/xlink" xlink:title="scanning electron microscope" xlink:type="simple">SEM</abbrev> stubs M27.7, M27.8, M30.2.</p></tp:treatment-sec><tp:treatment-sec sec-type="material"><title>Additional material.</title><p>1 male, 3 females, Baldy Mountain Road, Herberton Range National Park, <named-content xmlns:xlink="http://www.w3.org/1999/xlink" content-type="dwc:verbatimCoordinates" xlink:type="simple"><named-content content-type="geo-json" specific-use="{&#34;type&#34;:&#34;Point&#34;,&#34;coordinates&#34;:[145.267,-17.267]}" xlink:type="simple">17.267°S, 145.267°E</named-content></named-content>, coll. D. Yeates and D. Cook 25.xi.1985. <named-content xmlns:xlink="http://www.w3.org/1999/xlink" content-type="dwc:institutional_code" xlink:type="simple">QM</named-content> berlesate 683, S 1755, Macalester <abbrev xmlns:xlink="http://www.w3.org/1999/xlink" xlink:title="scanning electron microscope" xlink:type="simple">SEM</abbrev> stubs M23.3, M23.4.</p><p>4 males, 1 female, Baldy Mountain, <named-content xmlns:xlink="http://www.w3.org/1999/xlink" content-type="dwc:verbatimCoordinates" xlink:type="simple"><named-content content-type="geo-json" specific-use="{&#34;type&#34;:&#34;Point&#34;,&#34;coordinates&#34;:[145.432,-17.284]}" xlink:type="simple">17.284°S, 145.432°E</named-content></named-content>, coll. G. B. Monteith 10.x.1980, <named-content xmlns:xlink="http://www.w3.org/1999/xlink" content-type="dwc:institutional_code" xlink:type="simple">QM</named-content> S 2281.</p><p>1 male, CSIRO Trail (after hut), <named-content xmlns:xlink="http://www.w3.org/1999/xlink" content-type="dwc:verbatimCoordinates" xlink:type="simple"><named-content content-type="geo-json" specific-use="{&#34;type&#34;:&#34;Point&#34;,&#34;coordinates&#34;:[145.629,-17.108]}" xlink:type="simple">17.108°S, 145.629°E</named-content></named-content>, coll. S. L. Boyer, M. J. Coblens, K. R. Jay and P. P. Sharma 29.v.2014, <named-content xmlns:xlink="http://www.w3.org/1999/xlink" content-type="dwc:institutional_code" xlink:type="simple">MCZ</named-content> IZ 68950.</p><p>4 juveniles, Mt. Haig, <named-content xmlns:xlink="http://www.w3.org/1999/xlink" content-type="dwc:verbatimCoordinates" xlink:type="simple"><named-content content-type="geo-json" specific-use="{&#34;type&#34;:&#34;Point&#34;,&#34;coordinates&#34;:[145.583,-17.1]}" xlink:type="simple">17.1°S, 145.583°E</named-content></named-content>, coll. Taylor and Feehan 30.vi.1971, <named-content xmlns:xlink="http://www.w3.org/1999/xlink" content-type="dwc:institutional_code" xlink:type="simple">ANIC</named-content> 349.</p><p>1 male, 3 females, 5 juveniles, Mt. Haig, Lamb Range, <named-content xmlns:xlink="http://www.w3.org/1999/xlink" content-type="dwc:verbatimCoordinates" xlink:type="simple"><named-content content-type="geo-json" specific-use="{&#34;type&#34;:&#34;Point&#34;,&#34;coordinates&#34;:[145.6,-17.083]}" xlink:type="simple">17.083°S, 145.6°E</named-content></named-content>, coll. G. B. Monteith 25.ii.1997, <named-content xmlns:xlink="http://www.w3.org/1999/xlink" content-type="dwc:institutional_code" xlink:type="simple">QM</named-content> berlesate 918, Macalester <abbrev xmlns:xlink="http://www.w3.org/1999/xlink" xlink:title="scanning electron microscope" xlink:type="simple">SEM</abbrev> stubs M20.11, M20.12.</p><!--PageBreak--><p>4 males, 2 females, 22 juveniles, Mt. Tiptree, <named-content xmlns:xlink="http://www.w3.org/1999/xlink" content-type="dwc:verbatimCoordinates" xlink:type="simple"><named-content content-type="geo-json" specific-use="{&#34;type&#34;:&#34;Point&#34;,&#34;coordinates&#34;:[145.617,-17.067]}" xlink:type="simple">17.067°S, 145.617°E</named-content></named-content>, coll. Taylor and Feehan 29.vi.1971, <named-content xmlns:xlink="http://www.w3.org/1999/xlink" content-type="dwc:institutional_code" xlink:type="simple">ANIC</named-content> 345, <named-content xmlns:xlink="http://www.w3.org/1999/xlink" content-type="dwc:institutional_code" xlink:type="simple">ANIC</named-content> 346, <named-content xmlns:xlink="http://www.w3.org/1999/xlink" content-type="dwc:institutional_code" xlink:type="simple">ANIC</named-content> 347, <named-content xmlns:xlink="http://www.w3.org/1999/xlink" content-type="dwc:institutional_code" xlink:type="simple">ANIC</named-content> 348.</p></tp:treatment-sec><tp:treatment-sec sec-type="Diagnosis"><title>Diagnosis.</title><p>Distinguished from congeners by an usually wide and long scopula emerging from anterior quarter of male anal plate and easily visible in lateral view. Anal plate is very flat compared to the more rounded anal plates of geographically proximate species such as <italic><tp:taxon-name><tp:taxon-name-part taxon-name-part-type="genus">Austropurcellia</tp:taxon-name-part> <tp:taxon-name-part taxon-name-part-type="species">tholei</tp:taxon-name-part></tp:taxon-name></italic> and <italic><tp:taxon-name><tp:taxon-name-part taxon-name-part-type="genus">Austropurcellia</tp:taxon-name-part> <tp:taxon-name-part taxon-name-part-type="species">despectata</tp:taxon-name-part></tp:taxon-name></italic>. Distinctive areas lacking granulation cause ventral sutures to appear fused. Male tarsus IV is fully bisegmented rather than partially bisegmented as in <italic><tp:taxon-name><tp:taxon-name-part taxon-name-part-type="genus">Austropurcellia</tp:taxon-name-part> <tp:taxon-name-part taxon-name-part-type="species">tholei</tp:taxon-name-part></tp:taxon-name></italic> and <italic><tp:taxon-name><tp:taxon-name-part taxon-name-part-type="genus">Austropurcellia</tp:taxon-name-part> <tp:taxon-name-part taxon-name-part-type="species">despectata</tp:taxon-name-part></tp:taxon-name></italic>.</p></tp:treatment-sec><tp:treatment-sec sec-type="Description"><title>Description.</title><p>Pettalid with tergite VIII bilobed (Fig. <xref ref-type="fig" rid="F19">19</xref>). Length of male holotype (Fig. <xref ref-type="fig" rid="F18">18</xref>) 2.1 mm, width at widest point in posterior third of prosoma 1.2 mm, <!--PageBreak--><!--PageBreak-->width at ozophores 0.8 mm. Most of body surface covered in microstructure of tubercles and granules (Fig. <xref ref-type="fig" rid="F19">19</xref>). Transverse sulci present and granulated (Fig. <xref ref-type="fig" rid="F19">19A</xref>). Dorsal longitudinal sulcus granulose (Figs <xref ref-type="fig" rid="F19">19A</xref>, <xref ref-type="fig" rid="F20">20A</xref>). Granulation medially absent in sternites II-V; area of absent granulation approximately equal to width of gonostome (Fig. <xref ref-type="fig" rid="F19">19B</xref>).</p><fig id="F18" position="float" orientation="portrait"><label>Figure 18.</label><caption><p>
          <italic><tp:taxon-name><tp:taxon-name-part taxon-name-part-type="genus">Austropurcellia</tp:taxon-name-part> <tp:taxon-name-part taxon-name-part-type="species">megatanka</tp:taxon-name-part></tp:taxon-name></italic> sp. n., holotype male, <named-content xmlns:xlink="http://www.w3.org/1999/xlink" content-type="dwc:institutional_code" xlink:type="simple">QM</named-content> 102440. <bold>A</bold> dorsal view <bold>B</bold> ventral view <bold>C</bold> lateral view. Scale bars: 0.5 mm.</p></caption><graphic xmlns:xlink="http://www.w3.org/1999/xlink" xlink:href="zookeys-586-037-g018.jpg" position="float" orientation="portrait" xlink:type="simple" id="oo_87412.jpg"/></fig><fig id="F19" position="float" orientation="portrait"><label>Figure 19.</label><caption><p>
          <italic><tp:taxon-name><tp:taxon-name-part taxon-name-part-type="genus">Austropurcellia</tp:taxon-name-part> <tp:taxon-name-part taxon-name-part-type="species">megatanka</tp:taxon-name-part></tp:taxon-name></italic> sp. n., paratype male, <named-content xmlns:xlink="http://www.w3.org/1999/xlink" content-type="dwc:institutional_code" xlink:type="simple">QM</named-content> 102441. <bold>A</bold> dorsal view <bold>B</bold> ventral view. Scale bar: 200 μm (<bold>A</bold>); 500 μm (<bold>B</bold>).</p></caption><graphic xmlns:xlink="http://www.w3.org/1999/xlink" xlink:href="zookeys-586-037-g019.jpg" position="float" orientation="portrait" xlink:type="simple" id="oo_87413.jpg"/></fig><fig id="F20" position="float" orientation="portrait"><label>Figure 20.</label><caption><p>
          <italic><tp:taxon-name><tp:taxon-name-part taxon-name-part-type="genus">Austropurcellia</tp:taxon-name-part> <tp:taxon-name-part taxon-name-part-type="species">megatanka</tp:taxon-name-part></tp:taxon-name></italic> sp. n., paratype male, <named-content xmlns:xlink="http://www.w3.org/1999/xlink" content-type="dwc:institutional_code" xlink:type="simple">QM</named-content> 102441. <bold>A</bold> dorsal view of posterior tergites <bold>B</bold> anal plate. Scale bars: 100 μm.</p></caption><graphic xmlns:xlink="http://www.w3.org/1999/xlink" xlink:href="zookeys-586-037-g020.jpg" position="float" orientation="portrait" xlink:type="simple" id="oo_87415.jpg"/></fig><!--PageBreak--><p>Ozophores relatively conical, of type III <italic>sensu</italic> <xref ref-type="bibr" rid="B19">Juberthie (1970)</xref> (Figs <xref ref-type="fig" rid="F19">19A</xref>, <xref ref-type="fig" rid="F21">21B</xref>). Coxae of legs I and II mobile, coxae of remaining legs fixed. Male coxae II–IV meeting in the midline (Fig. <xref ref-type="fig" rid="F19">19B</xref>). Male gonostome small, subtriangular, and wider than long (Fig. <xref ref-type="fig" rid="F19">19</xref>). Spiracles circular and C-shaped with slightly recurved edges, as found in “open circle” type of <xref ref-type="bibr" rid="B15">Giribet and Boyer (2002)</xref> (Fig. <xref ref-type="fig" rid="F21">21</xref>). Anal region of “pettalid type” (<xref ref-type="bibr" rid="B15">Giribet and Boyer 2002</xref>). Anal plate flat and largely ungranulated (Fig. <xref ref-type="fig" rid="F20">20B</xref>). Long, full scopula emerging from anterior quarter of anal plate and curling into toward posterior quarter of anal plate (Fig. <xref ref-type="fig" rid="F20">20B</xref>). Anal pore visible (Fig. <xref ref-type="fig" rid="F20">20B</xref>).</p><fig id="F21" position="float" orientation="portrait"><label>Figure 21.</label><caption><p>
          <italic><tp:taxon-name><tp:taxon-name-part taxon-name-part-type="genus">Austropurcellia</tp:taxon-name-part> <tp:taxon-name-part taxon-name-part-type="species">megatanka</tp:taxon-name-part></tp:taxon-name></italic> sp. n., males. <bold>A</bold> spiracle, <named-content xmlns:xlink="http://www.w3.org/1999/xlink" content-type="dwc:institutional_code" xlink:type="simple">QM</named-content> berlesate 918 <bold>B</bold> ozophore, <named-content xmlns:xlink="http://www.w3.org/1999/xlink" content-type="dwc:institutional_code" xlink:type="simple">QM</named-content> 102441, paratype. Scale bar: 20 μm (<bold>A</bold>); 50 μm (<bold>B</bold>).</p></caption><graphic xmlns:xlink="http://www.w3.org/1999/xlink" xlink:href="zookeys-586-037-g021.jpg" position="float" orientation="portrait" xlink:type="simple" id="oo_87416.jpg"/></fig><p>Chelicerae (Fig. <xref ref-type="fig" rid="F22">22A</xref>) short and relatively robust. Proximal article of chelicerae with dorsal crest, without ventral process. Median article with prominent apodeme. Chela with two types of dentition typical in pettalids (Fig. <xref ref-type="fig" rid="F22">22A</xref>). Measurements of cheliceral articles of male paratype from proximal to distal (in mm): 0.51, 0.72, 0.25. Palp (Fig. <xref ref-type="fig" rid="F22">22B</xref>) with prominent ventral process on trochanter. Measurements of palpal articles of male paratype from proximal to distal (in mm): 0.20, 0.25, 0.17, 0.22, 0.24.</p><fig id="F22" position="float" orientation="portrait"><label>Figure 22.</label><caption><p>
          <italic><tp:taxon-name><tp:taxon-name-part taxon-name-part-type="genus">Austropurcellia</tp:taxon-name-part> <tp:taxon-name-part taxon-name-part-type="species">megatanka</tp:taxon-name-part></tp:taxon-name></italic> sp. n., paratype male, <named-content xmlns:xlink="http://www.w3.org/1999/xlink" content-type="dwc:institutional_code" xlink:type="simple">QM</named-content> 102441. <bold>A</bold> chelicera <bold>B</bold> palp. Scale bars: 100 μm.</p></caption><graphic xmlns:xlink="http://www.w3.org/1999/xlink" xlink:href="zookeys-586-037-g022.jpg" position="float" orientation="portrait" xlink:type="simple" id="oo_87417.jpg"/></fig><p>Legs with all claws smooth, without ventral dentition or lateral pegs (Fig. <xref ref-type="fig" rid="F23">23</xref>). All tarsi smooth (Fig. <xref ref-type="fig" rid="F23">23</xref>). Distinct solea present on ventral surface of tarsus I (Fig. <xref ref-type="fig" rid="F23">23A</xref>). Metatarsi I and II heavily ornamented on proximal half, with distal half smooth (Fig. <xref ref-type="fig" rid="F23">23A, B</xref>). Remaining metatarsi with full ornamentation (Fig. <xref ref-type="fig" rid="F23">23C–F</xref>). Male tarsus IV fully divided into two tarsomeres (Fig. <xref ref-type="fig" rid="F23">23D, E</xref>). Adenostyle with relatively robust claw, wide base, and small pore at apex on lateral (external) side (Fig. <xref ref-type="fig" rid="F23">23D</xref>). Long seta rising from medial (internal) face of adenostyle from below pore to above apex (Fig. <xref ref-type="fig" rid="F23">23D, E</xref>); very short seta rising from adenostyle base below pore on lateral (external) face (Fig. <xref ref-type="fig" rid="F23">23D</xref>) (example with adenostyle features labeled, Fig. <xref ref-type="fig" rid="F5">5</xref>).</p><fig id="F23" position="float" orientation="portrait"><label>Figure 23.</label><caption><p>
          <italic><tp:taxon-name><tp:taxon-name-part taxon-name-part-type="genus">Austropurcellia</tp:taxon-name-part> <tp:taxon-name-part taxon-name-part-type="species">megatanka</tp:taxon-name-part></tp:taxon-name></italic> sp. n., paratype male and female, <named-content xmlns:xlink="http://www.w3.org/1999/xlink" content-type="dwc:institutional_code" xlink:type="simple">QM</named-content> 102441. <bold>A</bold> male tarsus and metatarsus I <bold>B</bold> male tarsus and metatarsus II; <bold>C</bold> male tarsus and metatarsus III <bold>D</bold> male tarsus and metatarsus IV, lateral view <bold>E</bold> male tarsus and metatarsus IV, medial view <bold>F</bold> female tarsus and metatarsus IV. Scale bars: 100 μm.</p></caption><graphic xmlns:xlink="http://www.w3.org/1999/xlink" xlink:href="zookeys-586-037-g023.jpg" position="float" orientation="portrait" xlink:type="simple" id="oo_87418.jpg"/></fig><p>Measurements from male paratype of leg articles from proximal to distal (in mm): leg I 0.14, 0.48, 0.20, 0.30, 0.16, 0.39; leg II [trochanter damaged], 0.37, 0.17, 0.26, 0.13, 0.32; leg III [trochanter damaged], 0.30, 0.18, 0.23, 0.15, 0.26; leg IV [trochanter damaged], 0.36, 0.20, 0.28, 0.14, 0.32. Width measurements from male paratype of leg articles from proximal to distal (in mm): leg I [trochanter damaged], 0.15, 0.17, 0.16, 0.14, 0.19; leg II [trochanter damaged], 0.14, 0.16, 0.17, 0.12, 0.13; leg III 0.18, 0.15, 0.15, 0.16, 0.12, 0.11; leg IV 0.16, 0.17, 0.16, 0.18, 0.14, 0.14.</p></tp:treatment-sec><tp:treatment-sec sec-type="Etymology"><title>Etymology.</title><p>The specific epithet, a noun in apposition, honors a Mitsubishi Pajero four-wheel drive vehicle, nicknamed ‘Big Tank,’ which made it possible to access various remote localities in the <abbrev xmlns:xlink="http://www.w3.org/1999/xlink" xlink:title="Wet Tropics World Heritage Area" xlink:type="simple">WT</abbrev>, including the type locality of <italic><tp:taxon-name><tp:taxon-name-part taxon-name-part-type="genus">Austropurcellia</tp:taxon-name-part> <tp:taxon-name-part taxon-name-part-type="species">megatanka</tp:taxon-name-part></tp:taxon-name></italic> sp. n.</p></tp:treatment-sec><tp:treatment-sec><!--Section generated to contain objects referenced in tp:taxon-treatment.--><fig id="F5" position="float" orientation="portrait"><label>Figure 5.</label><caption><p>
          <italic><tp:taxon-name><tp:taxon-name-part taxon-name-part-type="genus">Austropurcellia</tp:taxon-name-part> <tp:taxon-name-part taxon-name-part-type="species">megatanka</tp:taxon-name-part></tp:taxon-name></italic> sp. n., tarsus and metatarsus IV with diagnostic features labeled. <bold>A</bold> male tarsus and metatarsus IV, lateral view, showing adenostyle pore and setae <bold>B</bold> male tarsus and metatarsus IV, medial view, showing adenostyle and long seta. Scale bars: 100 μm.</p></caption><graphic xmlns:xlink="http://www.w3.org/1999/xlink" xlink:href="zookeys-586-037-g005.jpg" position="float" orientation="portrait" xlink:type="simple" id="oo_87399.jpg"/></fig></tp:treatment-sec><ref-list><ref id="B19"><mixed-citation xmlns:xlink="http://www.w3.org/1999/xlink" xlink:type="simple">
          <person-group><name name-style="western"><surname>Juberthie</surname><given-names>C</given-names></name></person-group> (<year>1970</year>) <article-title>Les genres d’opilions <tp:taxon-name><tp:taxon-name-part taxon-name-part-type="subfamily">Sironinae</tp:taxon-name-part></tp:taxon-name> (Cyphophthalmes).</article-title> <source>Bulletin du Muséum National d’Histoire Naturelle</source> <volume>41</volume>: <fpage>1371</fpage>–<lpage>1390</lpage>.</mixed-citation></ref><ref id="B15"><mixed-citation xmlns:xlink="http://www.w3.org/1999/xlink" xlink:type="simple">
          <person-group><name name-style="western"><surname>Giribet</surname><given-names>G</given-names></name><name name-style="western"><surname>Boyer</surname><given-names>SL</given-names></name></person-group> (<year>2002</year>) <article-title>A cladistic analysis of the Cyphophthalmid genera (<tp:taxon-name><tp:taxon-name-part taxon-name-part-type="order">Opiliones</tp:taxon-name-part></tp:taxon-name>, <tp:taxon-name><tp:taxon-name-part taxon-name-part-type="suborder">Cyphophthalmi</tp:taxon-name-part></tp:taxon-name>).</article-title> <source>Journal of Arachnology</source> <volume>30</volume>: <fpage>110</fpage>–<lpage>128</lpage>. doi: <ext-link xlink:type="simple" ext-link-type="doi" xlink:href="10.1636/0161-8202(2002)030[0110:ACAOTC]2.0.CO;2">10.1636/0161-8202(2002)030[0110:ACAOTC]2.0.CO;2</ext-link></mixed-citation></ref></ref-list></tp:taxon-treatment>
