# Supplementary material for: New species of Austropurcellia, cryptic short-range endemic mite harvestmen (Arachnida, Opiliones, Cyphophthalmi) from Australia’s Wet Tropics biodiversity hotspot
Source: Zookeys. 2016 May 4;(586):37–93. doi: 10.3897/zookeys.586.6774 (PMC4857030; doi:10.3897/zookeys.586.6774)
Supplement: XML Treatment for Austropurcellia monteithi [file zookeys.586.6774-treatment5.xml]

<!DOCTYPE tp:taxon-treatment
  PUBLIC "-//TaxonX//DTD Taxonomic Treatment Publishing DTD v0 20100105//EN" "tax-treatment-NSO.dtd">
<tp:taxon-treatment xmlns:tp="http://www.plazi.org/taxpub"><tp:treatment-meta><kwd-group><label>Taxon classification</label><kwd><named-content content-type="kingdom">Animalia</named-content></kwd><kwd><named-content content-type="order">Opiliones</named-content></kwd><kwd><named-content content-type="family">Pettalidae</named-content></kwd></kwd-group><mixed-citation publication-type="journal"><person-group><name><surname>Jay</surname><given-names>Katya R.</given-names></name><name><surname>Popkin-Hall</surname><given-names>Zachary R.</given-names></name><name><surname>Coblens</surname><given-names>Michelle J.</given-names></name><name><surname>Oberski</surname><given-names>Jill T.</given-names></name><name><surname>Sharma</surname><given-names>Prashant P.</given-names></name><name><surname>Boyer</surname><given-names>Sarah L.</given-names></name></person-group><article-title>New species of <italic><tp:taxon-name><tp:taxon-name-part taxon-name-part-type="genus">Austropurcellia</tp:taxon-name-part></tp:taxon-name></italic>, cryptic short-range endemic mite harvestmen (<tp:taxon-name><tp:taxon-name-part taxon-name-part-type="class">Arachnida</tp:taxon-name-part></tp:taxon-name>, <tp:taxon-name><tp:taxon-name-part taxon-name-part-type="order">Opiliones</tp:taxon-name-part></tp:taxon-name>, <tp:taxon-name><tp:taxon-name-part taxon-name-part-type="suborder">Cyphophthalmi</tp:taxon-name-part></tp:taxon-name>) from Australia’s Wet Tropics biodiversity hotspot</article-title><source>Zookeys</source><day>4</day><month>5</month><year>2016</year><volume>2016</volume><issue>586</issue><fpage>37</fpage><lpage>93</lpage><pub-id pub-id-type="doi">10.3897/zookeys.586.6774</pub-id></mixed-citation></tp:treatment-meta><tp:nomenclature><tp:taxon-name>
              <tp:taxon-name-part taxon-name-part-type="genus">Austropurcellia</tp:taxon-name-part>
              <tp:taxon-name-part taxon-name-part-type="species">monteithi</tp:taxon-name-part>
              <object-id xmlns:xlink="http://www.w3.org/1999/xlink" content-type="zoobank" xlink:type="simple">http://zoobank.org/BF2F8D6F-27F6-4421-BD92-43C6676602ED</object-id>
            </tp:taxon-name><tp:taxon-authority>Jay, Popkin-Hall, Coblens &amp; Boyer</tp:taxon-authority><tp:taxon-status xmlns:xlink="http://www.w3.org/1999/xlink" xlink:type="simple">sp. n.</tp:taxon-status><xref ref-type="fig" rid="F24">Figs 24</xref><xref ref-type="fig" rid="F25">, 25</xref><xref ref-type="fig" rid="F26">, 26</xref><xref ref-type="fig" rid="F27">, 27</xref><xref ref-type="fig" rid="F28">, 28</xref><xref ref-type="fig" rid="F29">, 29</xref><!--PageBreak--><!--PageBreak--></tp:nomenclature><tp:treatment-sec sec-type="material"><title>Material examined.</title><p>
              <italic>Holotype</italic>. Male (<named-content xmlns:xlink="http://www.w3.org/1999/xlink" content-type="dwc:institutional_code" xlink:type="simple">QM</named-content> 102442 [ex <named-content xmlns:xlink="http://www.w3.org/1999/xlink" content-type="dwc:institutional_code" xlink:type="simple">MCZ</named-content> IZ 68951]), Kahlpahlim Rock (Lambs Head) Trail trailhead, Dinden National Park, <named-content xmlns:xlink="http://www.w3.org/1999/xlink" content-type="dwc:verbatimCoordinates" xlink:type="simple"><named-content content-type="geo-json" specific-use="{&#34;type&#34;:&#34;Point&#34;,&#34;coordinates&#34;:[145.613,-17.037]}" xlink:type="simple">17.037°S, 145.613°E</named-content></named-content>, coll. S. L. Boyer, M. J. Coblens, K. R. Jay and P. P. Sharma 30.v.2014.</p><!--PageBreak--><p>
              <italic>Paratypes</italic>. 1 male, 1 female, same collecting data as holotype, <named-content xmlns:xlink="http://www.w3.org/1999/xlink" content-type="dwc:institutional_code" xlink:type="simple">QM</named-content> 102443 (ex <named-content xmlns:xlink="http://www.w3.org/1999/xlink" content-type="dwc:institutional_code" xlink:type="simple">MCZ</named-content> IZ 69023). 1 male, 1 female, same collecting data as holotype, <named-content xmlns:xlink="http://www.w3.org/1999/xlink" content-type="dwc:institutional_code" xlink:type="simple">MCZ</named-content> IZ 69024, Macalester <abbrev xmlns:xlink="http://www.w3.org/1999/xlink" xlink:title="scanning electron microscope" xlink:type="simple">SEM</abbrev> stubs M28.9, M28.10, M30.3.</p></tp:treatment-sec><tp:treatment-sec sec-type="material"><title>Additional material.</title><p>1 male, Mt. Edith Summit, <named-content xmlns:xlink="http://www.w3.org/1999/xlink" content-type="dwc:verbatimCoordinates" xlink:type="simple"><named-content content-type="geo-json" specific-use="{&#34;type&#34;:&#34;Point&#34;,&#34;coordinates&#34;:[145.622,-17.093]}" xlink:type="simple">17.093°S, 145.622°E</named-content></named-content>, coll. G. B. Monteith 8.iv.2014, <named-content xmlns:xlink="http://www.w3.org/1999/xlink" content-type="dwc:institutional_code" xlink:type="simple">MCZ</named-content> IZ 69025.</p><p>1 male, Davies Creek Road, <named-content xmlns:xlink="http://www.w3.org/1999/xlink" content-type="dwc:verbatimCoordinates" xlink:type="simple"><named-content content-type="geo-json" specific-use="{&#34;type&#34;:&#34;Point&#34;,&#34;coordinates&#34;:[145.6,-17.05]}" xlink:type="simple">17.050°S, 145.600°E</named-content></named-content>, coll. G. B. Monteith and G. Thompson 17.xii.1989, <named-content xmlns:xlink="http://www.w3.org/1999/xlink" content-type="dwc:institutional_code" xlink:type="simple">QM</named-content> berlesate 836, S 25699, Macalester <abbrev xmlns:xlink="http://www.w3.org/1999/xlink" xlink:title="scanning electron microscope" xlink:type="simple">SEM</abbrev> stubs M21.5, M21.6.</p><p>1 male, Chujeba Peak Summit, <named-content xmlns:xlink="http://www.w3.org/1999/xlink" content-type="dwc:verbatimCoordinates" xlink:type="simple"><named-content content-type="geo-json" specific-use="{&#34;type&#34;:&#34;Point&#34;,&#34;coordinates&#34;:[145.657,-16.936]}" xlink:type="simple">16.936°S, 145.657°E</named-content></named-content>, coll. G. B. Monteith and G. Thompson 14-16.xii.1989, <named-content xmlns:xlink="http://www.w3.org/1999/xlink" content-type="dwc:institutional_code" xlink:type="simple">QM</named-content> S 41074, Macalester <abbrev xmlns:xlink="http://www.w3.org/1999/xlink" xlink:title="scanning electron microscope" xlink:type="simple">SEM</abbrev> stubs M21.1, M21.2.</p><p>4 males, 1 female, 1 juvenile, Mount Williams Summit, <named-content xmlns:xlink="http://www.w3.org/1999/xlink" content-type="dwc:verbatimCoordinates" xlink:type="simple"><named-content content-type="geo-json" specific-use="{&#34;type&#34;:&#34;Point&#34;,&#34;coordinates&#34;:[145.667,-16.917]}" xlink:type="simple">16.917°S, 145.667°E</named-content></named-content>, coll. G. B. Monteith 28.xi.1997, <named-content xmlns:xlink="http://www.w3.org/1999/xlink" content-type="dwc:institutional_code" xlink:type="simple">QM</named-content> berlesate 962, S 35866, Macalester <abbrev xmlns:xlink="http://www.w3.org/1999/xlink" xlink:title="scanning electron microscope" xlink:type="simple">SEM</abbrev> stubs M19.9, M19.10.</p><p>1 male, 3 females, 1 juvenile, Mount Williams, <named-content xmlns:xlink="http://www.w3.org/1999/xlink" content-type="dwc:verbatimCoordinates" xlink:type="simple"><named-content content-type="geo-json" specific-use="{&#34;type&#34;:&#34;Point&#34;,&#34;coordinates&#34;:[145.667,-16.917]}" xlink:type="simple">16.917°S, 145.667°E</named-content></named-content>, coll. G. B. Monteith 28.xi.1997, <named-content xmlns:xlink="http://www.w3.org/1999/xlink" content-type="dwc:institutional_code" xlink:type="simple">QM</named-content> berlesate 961, S 35868, Macalester <abbrev xmlns:xlink="http://www.w3.org/1999/xlink" xlink:title="scanning electron microscope" xlink:type="simple">SEM</abbrev> stubs M20.5, M20.6.</p><p>1 male, 1 female, 2 juveniles, Mount Williams, <named-content xmlns:xlink="http://www.w3.org/1999/xlink" content-type="dwc:verbatimCoordinates" xlink:type="simple"><named-content content-type="geo-json" specific-use="{&#34;type&#34;:&#34;Point&#34;,&#34;coordinates&#34;:[145.667,-16.917]}" xlink:type="simple">16.917°S, 145.667°E</named-content></named-content>, coll. G. B. Monteith and H. Janetzki 3.xii.1993, <named-content xmlns:xlink="http://www.w3.org/1999/xlink" content-type="dwc:institutional_code" xlink:type="simple">QM</named-content> berlesate 867, S 49641, Macalester <abbrev xmlns:xlink="http://www.w3.org/1999/xlink" xlink:title="scanning electron microscope" xlink:type="simple">SEM</abbrev> stubs M20.7, M20.8.</p></tp:treatment-sec><tp:treatment-sec sec-type="Diagnosis"><title>Diagnosis.</title><p>Distinguished from congeners by an unusually wide scopula emerging from anterior margin or anterior quarter of male anal plate and covering entire width of anal plate. Closely resembles <italic><tp:taxon-name><tp:taxon-name-part taxon-name-part-type="genus">Austropurcellia</tp:taxon-name-part> <tp:taxon-name-part taxon-name-part-type="species">megatanka</tp:taxon-name-part></tp:taxon-name></italic> sp. n., due to full scopula covering most of anal plate, but distinguished from <italic><tp:taxon-name><tp:taxon-name-part taxon-name-part-type="genus">Austropurcellia</tp:taxon-name-part> <tp:taxon-name-part taxon-name-part-type="species">megatanka</tp:taxon-name-part></tp:taxon-name></italic> by differences in scopula shape and ubiquity of ornamentation on opisthosomal sternites.</p></tp:treatment-sec><tp:treatment-sec sec-type="Description"><title>Description.</title><p>Pettalid with tergite VIII bilobed (Fig. <xref ref-type="fig" rid="F25">25</xref>). Length of male holotype (Fig. <xref ref-type="fig" rid="F24">24</xref>) 2.0 mm, width at widest point in posterior third of prosoma 1.2 mm, width at ozophores 0.8 mm. Most of body surface covered in microstructure of tubercles and granules (Fig. <xref ref-type="fig" rid="F25">25</xref>). Transverse sulci present and granulated (Figs <xref ref-type="fig" rid="F25">25A</xref>, <xref ref-type="fig" rid="F26">26A</xref>). Medial sulcus present, oriented parallel to posterior-anterior axis, containing elongated granules oriented parallel to medial sulcus (Fig. <xref ref-type="fig" rid="F25">25A</xref>).</p><fig id="F24" position="float" orientation="portrait"><label>Figure 24.</label><caption><p>
          <italic><tp:taxon-name><tp:taxon-name-part taxon-name-part-type="genus">Austropurcellia</tp:taxon-name-part> <tp:taxon-name-part taxon-name-part-type="species">monteithi</tp:taxon-name-part></tp:taxon-name></italic> sp. n., holotype male, <named-content xmlns:xlink="http://www.w3.org/1999/xlink" content-type="dwc:institutional_code" xlink:type="simple">QM</named-content> 102442. <bold>A</bold> dorsal view <bold>B</bold> ventral view <bold>C</bold> lateral view. Scale bars: 0.5 mm.</p></caption><graphic xmlns:xlink="http://www.w3.org/1999/xlink" xlink:href="zookeys-586-037-g024.jpg" position="float" orientation="portrait" xlink:type="simple" id="oo_87419.jpg"/></fig><fig id="F25" position="float" orientation="portrait"><label>Figure 25.</label><caption><p>
          <italic><tp:taxon-name><tp:taxon-name-part taxon-name-part-type="genus">Austropurcellia</tp:taxon-name-part> <tp:taxon-name-part taxon-name-part-type="species">monteithi</tp:taxon-name-part></tp:taxon-name></italic> sp. n., paratype male, <named-content xmlns:xlink="http://www.w3.org/1999/xlink" content-type="dwc:institutional_code" xlink:type="simple">QM</named-content> 102443. <bold>A</bold> dorsal view <bold>B</bold> ventral view. Scale bar: 200 μm (<bold>A</bold>); 500 μm (<bold>B</bold>).</p></caption><graphic xmlns:xlink="http://www.w3.org/1999/xlink" xlink:href="zookeys-586-037-g025.jpg" position="float" orientation="portrait" xlink:type="simple" id="oo_87420.jpg"/></fig><fig id="F26" position="float" orientation="portrait"><label>Figure 26.</label><caption><p>
          <italic><tp:taxon-name><tp:taxon-name-part taxon-name-part-type="genus">Austropurcellia</tp:taxon-name-part> <tp:taxon-name-part taxon-name-part-type="species">monteithi</tp:taxon-name-part></tp:taxon-name></italic> sp. n., paratype male, <named-content xmlns:xlink="http://www.w3.org/1999/xlink" content-type="dwc:institutional_code" xlink:type="simple">QM</named-content> 102443. <bold>A</bold> dorsal view of posterior tergites <bold>B</bold> anal plate. Scale bars: 100 μm.</p></caption><graphic xmlns:xlink="http://www.w3.org/1999/xlink" xlink:href="zookeys-586-037-g026.jpg" position="float" orientation="portrait" xlink:type="simple" id="oo_87421.jpg"/></fig><p>Ozophores tall and conical, of type III <italic>sensu</italic> <xref ref-type="bibr" rid="B19">Juberthie (1970)</xref> (Figs <xref ref-type="fig" rid="F25">25A</xref>, <xref ref-type="fig" rid="F27">27B</xref>). Coxae of legs I and II mobile, coxae of remaining legs fixed. Male coxae II–IV meeting in the midline (Fig. <xref ref-type="fig" rid="F25">25B</xref>). Male gonostome small, subtriangular, wider than long (Fig. <xref ref-type="fig" rid="F25">25B</xref>). Spiracles circular and C-shaped with slightly recurved edges (Fig. <xref ref-type="fig" rid="F27">27A</xref>), as found in “open circle” type of <xref ref-type="bibr" rid="B15">Giribet and Boyer (2002)</xref>. Anal region of “pettalid type” (<xref ref-type="bibr" rid="B15">Giribet and Boyer 2002</xref>). Anal plate convex and sparsely granulated near anterior margin, with granulation density increasing laterally (Fig. <xref ref-type="fig" rid="F26">26B</xref>). Very wide scopula emerging from anterior quarter of anal plate or from anterior margin and continuing past posterior margin of anal plate (Fig. <xref ref-type="fig" rid="F26">26B</xref>). Two anal pores visible, one at suture between anal plate and tergite IX and one between lobes of tergite VIII (Fig. <xref ref-type="fig" rid="F26">26B</xref>).</p><fig id="F27" position="float" orientation="portrait"><label>Figure 27.</label><caption><p>
          <italic><tp:taxon-name><tp:taxon-name-part taxon-name-part-type="genus">Austropurcellia</tp:taxon-name-part> <tp:taxon-name-part taxon-name-part-type="species">monteithi</tp:taxon-name-part></tp:taxon-name></italic> sp. n., males. <bold>A</bold> spiracle, <named-content xmlns:xlink="http://www.w3.org/1999/xlink" content-type="dwc:institutional_code" xlink:type="simple">QM</named-content> berlesate 836 <bold>B</bold> ozophore, <named-content xmlns:xlink="http://www.w3.org/1999/xlink" content-type="dwc:institutional_code" xlink:type="simple">QM</named-content> 102443, paratype. Scale bars: 20 μm.</p></caption><graphic xmlns:xlink="http://www.w3.org/1999/xlink" xlink:href="zookeys-586-037-g027.jpg" position="float" orientation="portrait" xlink:type="simple" id="oo_87422.jpg"/></fig><p>Chelicerae (Fig. <xref ref-type="fig" rid="F28">28A</xref>) short and relatively robust. Proximal article of chelicerae with dorsal crest, without ventral process. Median article with apodeme. Chela with two types of dentition typical in pettalids (Fig. <xref ref-type="fig" rid="F28">28A</xref>). Measurements from male paratype of cheliceral articles from proximal to distal (in mm): 0.61, 0.83. Palp (Fig. <xref ref-type="fig" rid="F28">28B</xref>) <!--PageBreak--><!--PageBreak--><!--PageBreak-->with prominent ventral process on trochanter. Measurements from male paratype of palp articles from proximal to distal (in mm): 0.23, 0.28, 0.20, 0.23, 0.27.</p><fig id="F28" position="float" orientation="portrait"><label>Figure 28.</label><caption><p>
          <italic><tp:taxon-name><tp:taxon-name-part taxon-name-part-type="genus">Austropurcellia</tp:taxon-name-part> <tp:taxon-name-part taxon-name-part-type="species">monteithi</tp:taxon-name-part></tp:taxon-name></italic> sp. n., paratype male, <named-content xmlns:xlink="http://www.w3.org/1999/xlink" content-type="dwc:institutional_code" xlink:type="simple">QM</named-content> 102443. <bold>A</bold> chelicera <bold>B</bold> palp. Scale bar: 200 μm (<bold>A</bold>); 200 μm (<bold>B</bold>).</p></caption><graphic xmlns:xlink="http://www.w3.org/1999/xlink" xlink:href="zookeys-586-037-g028.jpg" position="float" orientation="portrait" xlink:type="simple" id="oo_87423.jpg"/></fig><p>Legs with all claws smooth, without ventral dentition or lateral pegs (Fig. <xref ref-type="fig" rid="F29">29</xref>). All tarsi smooth (Fig. <xref ref-type="fig" rid="F29">29</xref>). Distinct solea present on ventral surface of tarsus I (Fig. <xref ref-type="fig" rid="F29">29A</xref>). Metatarsi I and II heavily ornamented on proximal half, with distal half smooth (Fig. <xref ref-type="fig" rid="F29">29A, B</xref>). Remaining metatarsi with full ornamentation (Fig. <xref ref-type="fig" rid="F29">29C–F</xref>). Male tarsus IV fully divided into two tarsomeres (Fig. <xref ref-type="fig" rid="F29">29D, E</xref>). Adenostyle with relatively robust claw, wide base, and small pore at apex on lateral (external) side (Fig. <xref ref-type="fig" rid="F29">29D</xref>). Long seta rising from medial (internal) face of adenostyle from below pore to above apex (Fig. <xref ref-type="fig" rid="F29">29D, E</xref>); very short seta rising from adenostyle base below pore on lateral (external) face (Fig. <xref ref-type="fig" rid="F29">29D</xref>) (example with adenostyle features labeled, Fig. <xref ref-type="fig" rid="F5">5</xref>).</p><fig id="F29" position="float" orientation="portrait"><label>Figure 29.</label><caption><p>
          <italic><tp:taxon-name><tp:taxon-name-part taxon-name-part-type="genus">Austropurcellia</tp:taxon-name-part> <tp:taxon-name-part taxon-name-part-type="species">monteithi</tp:taxon-name-part></tp:taxon-name></italic> sp. n., paratype male and female, <named-content xmlns:xlink="http://www.w3.org/1999/xlink" content-type="dwc:institutional_code" xlink:type="simple">QM</named-content> 102443. <bold>A</bold> male tarsus and metatarsus I <bold>B</bold> male tarsus and metatarsus II <bold>C</bold> male tarsus and metatarsus III <bold>D</bold> male tarsus and metatarsus IV, lateral view <bold>E</bold> male tarsus and metatarsus IV, medial view <bold>F</bold> female tarsus and metatarsus IV. Scale bars: 100 μm.</p></caption><graphic xmlns:xlink="http://www.w3.org/1999/xlink" xlink:href="zookeys-586-037-g029.jpg" position="float" orientation="portrait" xlink:type="simple" id="oo_87424.jpg"/></fig><!--PageBreak--><!--PageBreak--><p>Measurements from male paratype of leg articles from proximal to distal (in mm): leg I 0.15, 0.50, 0.27, 0.38, 0.19, 0.43; leg II 0.17, 0.39, 0.19, 0.31, 0.12, 0.34; leg III [trochanter damaged], [femur damaged] 0.20, 0.25, 0.11, 0.27; leg IV [trochanter damaged], 0.41, 0.23, 0.33, 0.13, 0.37. Width measurements from male paratype of <!--PageBreak-->leg articles from proximal to distal (in mm): leg I [trochanter damaged], 0.18, 0.18, 0.17, 0.15, 0.22; leg II [trochanter damaged], 0.15, 0.16, 0.17, 0.13, 0.14; leg III [trochanter damaged], 0.18, 0.17, 0.18, 0.12, 0.13; leg IV [trochanter damaged], 0.20, 0.17, 0.19, 0.17, 0.16.</p></tp:treatment-sec><tp:treatment-sec sec-type="Etymology"><title>Etymology.</title><p>The specific epithet is a tribute to the legendary Queensland field biologist Geoff Monteith for his invaluable knowledge of Wet Tropics entomology, which guided much of our fieldwork. The authors also wish to recognize his outsize generosity and hospitality to visiting researchers. In addition, he collected many of the specimens used in this study, including the holotype for <italic><tp:taxon-name><tp:taxon-name-part taxon-name-part-type="genus">Austropurcellia</tp:taxon-name-part> <tp:taxon-name-part taxon-name-part-type="species">monteithi</tp:taxon-name-part></tp:taxon-name></italic> sp. n.</p></tp:treatment-sec><tp:treatment-sec><!--Section generated to contain objects referenced in tp:taxon-treatment.--><fig id="F5" position="float" orientation="portrait"><label>Figure 5.</label><caption><p>
          <italic><tp:taxon-name><tp:taxon-name-part taxon-name-part-type="genus">Austropurcellia</tp:taxon-name-part> <tp:taxon-name-part taxon-name-part-type="species">megatanka</tp:taxon-name-part></tp:taxon-name></italic> sp. n., tarsus and metatarsus IV with diagnostic features labeled. <bold>A</bold> male tarsus and metatarsus IV, lateral view, showing adenostyle pore and setae <bold>B</bold> male tarsus and metatarsus IV, medial view, showing adenostyle and long seta. Scale bars: 100 μm.</p></caption><graphic xmlns:xlink="http://www.w3.org/1999/xlink" xlink:href="zookeys-586-037-g005.jpg" position="float" orientation="portrait" xlink:type="simple" id="oo_87399.jpg"/></fig></tp:treatment-sec><ref-list><ref id="B19"><mixed-citation xmlns:xlink="http://www.w3.org/1999/xlink" xlink:type="simple">
          <person-group><name name-style="western"><surname>Juberthie</surname><given-names>C</given-names></name></person-group> (<year>1970</year>) <article-title>Les genres d’opilions <tp:taxon-name><tp:taxon-name-part taxon-name-part-type="subfamily">Sironinae</tp:taxon-name-part></tp:taxon-name> (Cyphophthalmes).</article-title> <source>Bulletin du Muséum National d’Histoire Naturelle</source> <volume>41</volume>: <fpage>1371</fpage>–<lpage>1390</lpage>.</mixed-citation></ref><ref id="B15"><mixed-citation xmlns:xlink="http://www.w3.org/1999/xlink" xlink:type="simple">
          <person-group><name name-style="western"><surname>Giribet</surname><given-names>G</given-names></name><name name-style="western"><surname>Boyer</surname><given-names>SL</given-names></name></person-group> (<year>2002</year>) <article-title>A cladistic analysis of the Cyphophthalmid genera (<tp:taxon-name><tp:taxon-name-part taxon-name-part-type="order">Opiliones</tp:taxon-name-part></tp:taxon-name>, <tp:taxon-name><tp:taxon-name-part taxon-name-part-type="suborder">Cyphophthalmi</tp:taxon-name-part></tp:taxon-name>).</article-title> <source>Journal of Arachnology</source> <volume>30</volume>: <fpage>110</fpage>–<lpage>128</lpage>. doi: <ext-link xlink:type="simple" ext-link-type="doi" xlink:href="10.1636/0161-8202(2002)030[0110:ACAOTC]2.0.CO;2">10.1636/0161-8202(2002)030[0110:ACAOTC]2.0.CO;2</ext-link></mixed-citation></ref></ref-list></tp:taxon-treatment>
