# Supplementary material for: New species of Austropurcellia, cryptic short-range endemic mite harvestmen (Arachnida, Opiliones, Cyphophthalmi) from Australia’s Wet Tropics biodiversity hotspot
Source: Zookeys. 2016 May 4;(586):37–93. doi: 10.3897/zookeys.586.6774 (PMC4857030; doi:10.3897/zookeys.586.6774)
Supplement: XML Treatment for Austropurcellia riedeli [file zookeys.586.6774-treatment7.xml]

<!DOCTYPE tp:taxon-treatment
  PUBLIC "-//TaxonX//DTD Taxonomic Treatment Publishing DTD v0 20100105//EN" "tax-treatment-NSO.dtd">
<tp:taxon-treatment xmlns:tp="http://www.plazi.org/taxpub"><tp:treatment-meta><kwd-group><label>Taxon classification</label><kwd><named-content content-type="kingdom">Animalia</named-content></kwd><kwd><named-content content-type="order">Opiliones</named-content></kwd><kwd><named-content content-type="family">Pettalidae</named-content></kwd></kwd-group><mixed-citation publication-type="journal"><person-group><name><surname>Jay</surname><given-names>Katya R.</given-names></name><name><surname>Popkin-Hall</surname><given-names>Zachary R.</given-names></name><name><surname>Coblens</surname><given-names>Michelle J.</given-names></name><name><surname>Oberski</surname><given-names>Jill T.</given-names></name><name><surname>Sharma</surname><given-names>Prashant P.</given-names></name><name><surname>Boyer</surname><given-names>Sarah L.</given-names></name></person-group><article-title>New species of <italic><tp:taxon-name><tp:taxon-name-part taxon-name-part-type="genus">Austropurcellia</tp:taxon-name-part></tp:taxon-name></italic>, cryptic short-range endemic mite harvestmen (<tp:taxon-name><tp:taxon-name-part taxon-name-part-type="class">Arachnida</tp:taxon-name-part></tp:taxon-name>, <tp:taxon-name><tp:taxon-name-part taxon-name-part-type="order">Opiliones</tp:taxon-name-part></tp:taxon-name>, <tp:taxon-name><tp:taxon-name-part taxon-name-part-type="suborder">Cyphophthalmi</tp:taxon-name-part></tp:taxon-name>) from Australia’s Wet Tropics biodiversity hotspot</article-title><source>Zookeys</source><day>4</day><month>5</month><year>2016</year><volume>2016</volume><issue>586</issue><fpage>37</fpage><lpage>93</lpage><pub-id pub-id-type="doi">10.3897/zookeys.586.6774</pub-id></mixed-citation></tp:treatment-meta><tp:nomenclature><tp:taxon-name>
              <tp:taxon-name-part taxon-name-part-type="genus">Austropurcellia</tp:taxon-name-part>
              <tp:taxon-name-part taxon-name-part-type="species">riedeli</tp:taxon-name-part>
              <object-id xmlns:xlink="http://www.w3.org/1999/xlink" content-type="zoobank" xlink:type="simple">http://zoobank.org/672A8F03-19C4-47CE-BD10-85156747B57F</object-id>
            </tp:taxon-name><tp:taxon-authority>Jay, Oberski &amp; Boyer</tp:taxon-authority><tp:taxon-status xmlns:xlink="http://www.w3.org/1999/xlink" xlink:type="simple">sp. n.</tp:taxon-status><xref ref-type="fig" rid="F36">Figs 36</xref><xref ref-type="fig" rid="F37">, 37</xref><xref ref-type="fig" rid="F38">, 38</xref><xref ref-type="fig" rid="F39">, 39</xref><xref ref-type="fig" rid="F40">, 40</xref><xref ref-type="fig" rid="F41">, 41</xref><!--PageBreak--><!--PageBreak--></tp:nomenclature><tp:treatment-sec sec-type="material"><title>Material examined.</title><p>
              <italic>Holotype</italic>. Male (<named-content xmlns:xlink="http://www.w3.org/1999/xlink" content-type="dwc:institutional_code" xlink:type="simple">QM</named-content> 102448), Rossville, Bloomfield (sample 2B, AR2), <named-content xmlns:xlink="http://www.w3.org/1999/xlink" content-type="dwc:verbatimCoordinates" xlink:type="simple"><named-content content-type="geo-json" specific-use="{&#34;type&#34;:&#34;Point&#34;,&#34;coordinates&#34;:[145.302,-15.792]}" xlink:type="simple">15.792°S, 145.302°E</named-content></named-content>, coll. Alex Riedel 1.v.2014.</p><p>
              <italic>Paratype</italic>. 1 female, Rossville, Bloomfield (sample 2B, AR2), <named-content xmlns:xlink="http://www.w3.org/1999/xlink" content-type="dwc:verbatimCoordinates" xlink:type="simple"><named-content content-type="geo-json" specific-use="{&#34;type&#34;:&#34;Point&#34;,&#34;coordinates&#34;:[145.302,-15.792]}" xlink:type="simple">15.792°S, 145.302°E</named-content></named-content>, coll. Alex Riedel 1.v.2014, <named-content xmlns:xlink="http://www.w3.org/1999/xlink" content-type="dwc:institutional_code" xlink:type="simple">QM</named-content> 102449.</p></tp:treatment-sec><tp:treatment-sec sec-type="material"><title>Additional material.</title><p>1 male, 2 females, Rossville, Bloomfield (sample 2, AR1), <named-content xmlns:xlink="http://www.w3.org/1999/xlink" content-type="dwc:verbatimCoordinates" xlink:type="simple"><named-content content-type="geo-json" specific-use="{&#34;type&#34;:&#34;Point&#34;,&#34;coordinates&#34;:[145.302,-15.792]}" xlink:type="simple">15.792°S, 145.302°E</named-content></named-content>, coll. Alex Riedel 29.iv.2014, <named-content xmlns:xlink="http://www.w3.org/1999/xlink" content-type="dwc:institutional_code" xlink:type="simple">MCZ</named-content> IZ 69026, Macalester <abbrev xmlns:xlink="http://www.w3.org/1999/xlink" xlink:title="scanning electron microscope" xlink:type="simple">SEM</abbrev> stubs M30.13, M30.14, M30.15.</p></tp:treatment-sec><tp:treatment-sec sec-type="Diagnosis"><title>Diagnosis.</title><p>Distinguished from congeners by flat anal plate granulated anteriorly, with very short and round scopula emerging from posterior third of plate. Lobes of tergites VIII and IX rounded and prominent in dorsal view; absence of granulation in junction of the anal plate, the lobes of tergite VIII, and the dorsal scutum. Closely resembles <italic><tp:taxon-name><tp:taxon-name-part taxon-name-part-type="genus">Austropurcellia</tp:taxon-name-part> <tp:taxon-name-part taxon-name-part-type="species">finniganensis</tp:taxon-name-part></tp:taxon-name></italic>, but distinguished by its larger body size (0.4 mm longer, 0.2 mm wider).</p></tp:treatment-sec><tp:treatment-sec sec-type="Description"><title>Description.</title><p>Pettalid with tergite VIII bilobed (Fig. <xref ref-type="fig" rid="F37">37</xref>). Posterior margin of dorsal scutum curves ventrally (Fig. <xref ref-type="fig" rid="F36">36C</xref>). Length of male holotype (Fig. <xref ref-type="fig" rid="F36">36</xref>) 2.5 mm, width at widest point in posterior third of prosoma 1.4 mm, width at ozophores 1.0 mm. Most of body surface covered in microstructure of tubercles and granules (Fig. <xref ref-type="fig" rid="F37">37</xref>). Transverse sulci present and distinct by lack of granulation (Figs <xref ref-type="fig" rid="F36">36A</xref>, <xref ref-type="fig" rid="F37">37A</xref>). Dorsal longitudinal sulcus lacking granulation, with adjacent flanking granules oriented parallel to dorsal longitudinal sulcus (Figs <xref ref-type="fig" rid="F36">36A</xref>, <xref ref-type="fig" rid="F37">37A</xref>). Anterior edge of sternites IV and V lacking granulation medially (Fig. <xref ref-type="fig" rid="F37">37B</xref>).</p><fig id="F36" position="float" orientation="portrait"><label>Figure 36.</label><caption><p>
          <italic><tp:taxon-name><tp:taxon-name-part taxon-name-part-type="genus">Austropurcellia</tp:taxon-name-part> <tp:taxon-name-part taxon-name-part-type="species">riedeli</tp:taxon-name-part></tp:taxon-name></italic> sp. n., holotype male, <named-content xmlns:xlink="http://www.w3.org/1999/xlink" content-type="dwc:institutional_code" xlink:type="simple">QM</named-content> 102448. <bold>A</bold> dorsal view <bold>B</bold> ventral view <bold>C</bold> lateral view. Scale bars: 0.5 mm.</p></caption><graphic xmlns:xlink="http://www.w3.org/1999/xlink" xlink:href="zookeys-586-037-g036.jpg" position="float" orientation="portrait" xlink:type="simple" id="oo_87431.jpg"/></fig><fig id="F37" position="float" orientation="portrait"><label>Figure 37.</label><caption><p>
          <italic><tp:taxon-name><tp:taxon-name-part taxon-name-part-type="genus">Austropurcellia</tp:taxon-name-part> <tp:taxon-name-part taxon-name-part-type="species">riedeli</tp:taxon-name-part></tp:taxon-name></italic> sp. n., male, <named-content xmlns:xlink="http://www.w3.org/1999/xlink" content-type="dwc:institutional_code" xlink:type="simple">MCZ</named-content> IZ 69026. <bold>A</bold> dorsal view <bold>B</bold> ventral view. Scale bar: 200 μm (<bold>A</bold>); 500 μm (<bold>B</bold>).</p></caption><graphic xmlns:xlink="http://www.w3.org/1999/xlink" xlink:href="zookeys-586-037-g037.jpg" position="float" orientation="portrait" xlink:type="simple" id="oo_87432.jpg"/></fig><p>Ozophores relatively conical, of type III <italic>sensu</italic> <xref ref-type="bibr" rid="B19">Juberthie (1970)</xref> (Fig. <xref ref-type="fig" rid="F37">37A</xref>, <xref ref-type="fig" rid="F39">39B</xref>). Coxae of legs I and II mobile; coxae of remaining legs fixed. Male coxae II-IV meeting in the midline (Fig. <xref ref-type="fig" rid="F37">37B</xref>). Male gonostome small, subtriangular, wider than long (Fig. <xref ref-type="fig" rid="F37">37B</xref>). Spiracles circular and C-shaped with slightly recurved edges (Fig. <xref ref-type="fig" rid="F39">39A</xref>), as found in “open circle” type of <xref ref-type="bibr" rid="B15">Giribet and Boyer (2002)</xref>. Anal region of “pettalid type” (<xref ref-type="bibr" rid="B15">Giribet and Boyer 2002</xref>). Anal plate flat, posteriorly convex, with anterior granulation (Fig. <xref ref-type="fig" rid="F38">38B</xref>). Short, round scopula extruding from circular area on posterior third of anal plate and extending just past posterior margin of anal plate (Fig. <xref ref-type="fig" rid="F38">38B</xref>). Orientation of scopula obscures anal pores, which are not visible (Fig. <xref ref-type="fig" rid="F38">38B</xref>).</p><fig id="F38" position="float" orientation="portrait"><label>Figure 38.</label><caption><p>
          <italic><tp:taxon-name><tp:taxon-name-part taxon-name-part-type="genus">Austropurcellia</tp:taxon-name-part> <tp:taxon-name-part taxon-name-part-type="species">riedeli</tp:taxon-name-part></tp:taxon-name></italic> sp. n., male, <named-content xmlns:xlink="http://www.w3.org/1999/xlink" content-type="dwc:institutional_code" xlink:type="simple">MCZ</named-content> IZ 69026. <bold>A</bold> dorsal view of posterior tergites <bold>B</bold> anal plate. Scale bars: 100 μm.</p></caption><graphic xmlns:xlink="http://www.w3.org/1999/xlink" xlink:href="zookeys-586-037-g038.jpg" position="float" orientation="portrait" xlink:type="simple" id="oo_87433.jpg"/></fig><fig id="F39" position="float" orientation="portrait"><label>Figure 39.</label><caption><p>
          <italic><tp:taxon-name><tp:taxon-name-part taxon-name-part-type="genus">Austropurcellia</tp:taxon-name-part> <tp:taxon-name-part taxon-name-part-type="species">riedeli</tp:taxon-name-part></tp:taxon-name></italic> sp. n., male, <named-content xmlns:xlink="http://www.w3.org/1999/xlink" content-type="dwc:institutional_code" xlink:type="simple">MCZ</named-content> IZ 69026. <bold>A</bold> spiracle <bold>B</bold> ozophore. Scale bar: 20 μm (<bold>A</bold>); 50 μm (<bold>B</bold>).</p></caption><graphic xmlns:xlink="http://www.w3.org/1999/xlink" xlink:href="zookeys-586-037-g039.jpg" position="float" orientation="portrait" xlink:type="simple" id="oo_87434.jpg"/></fig><p>Chelicerae (Fig. <xref ref-type="fig" rid="F40">40A</xref>) short and relatively robust. Proximal article of chelicerae with dorsal crest, without ventral process. Median article with prominent apodeme. <!--PageBreak--><!--PageBreak-->Chela with two types of dentition typical in pettalids (Fig. <xref ref-type="fig" rid="F40">40A</xref>). Measurements of cheliceral articles of male paratype from proximal to distal (in mm): 0.81, 1.02, 0.33. Palp (Fig. <xref ref-type="fig" rid="F40">40B</xref>) with prominent ventral process on trochanter. Measurements from <!--PageBreak-->palpal articles of male paratype from proximal to distal (in mm): 0.22, 0.39, 0.21, 0.35, 0.29.</p><fig id="F40" position="float" orientation="portrait"><label>Figure 40.</label><caption><p>
          <italic><tp:taxon-name><tp:taxon-name-part taxon-name-part-type="genus">Austropurcellia</tp:taxon-name-part> <tp:taxon-name-part taxon-name-part-type="species">riedeli</tp:taxon-name-part></tp:taxon-name></italic> sp. n., male, <named-content xmlns:xlink="http://www.w3.org/1999/xlink" content-type="dwc:institutional_code" xlink:type="simple">MCZ</named-content> IZ 69026. <bold>A</bold> chelicera <bold>B</bold> palp. Scale bars: 100 μm.</p></caption><graphic xmlns:xlink="http://www.w3.org/1999/xlink" xlink:href="zookeys-586-037-g040.jpg" position="float" orientation="portrait" xlink:type="simple" id="oo_87435.jpg"/></fig><p>Legs with all claws smooth, without ventral dentition or lateral pegs (Fig. <xref ref-type="fig" rid="F41">41</xref>). All tarsi smooth (Fig. <xref ref-type="fig" rid="F41">41</xref>). Distinct solea present on ventral surface of tarsus I (Fig. <xref ref-type="fig" rid="F41">41A</xref>). Metatarsi I and II heavily ornamented on proximal half, with distal half smooth (Fig. <xref ref-type="fig" rid="F40">40A, B</xref>). Remaining metatarsi with full ornamentation (Fig. <xref ref-type="fig" rid="F41">41C–F</xref>). Male tarsus IV fully divided into two tarsomeres (Fig. <xref ref-type="fig" rid="F41">41D, E</xref>). Adenostyle with relatively robust, pointed claw curving distally, wider base, and small pore at apex on lateral (external) side (Fig. <xref ref-type="fig" rid="F41">41D</xref>). Long seta rising from medial (internal) face of adenostyle from below pore to above apex (Fig. <xref ref-type="fig" rid="F41">41D, E</xref>); very short seta rising from adenostyle base below pore on lateral (external) face (Fig. <xref ref-type="fig" rid="F41">41D</xref>) (example with adenostyle features labeled, Fig. <xref ref-type="fig" rid="F5">5</xref>).</p><fig id="F41" position="float" orientation="portrait"><label>Figure 41.</label><caption><p>
          <italic><tp:taxon-name><tp:taxon-name-part taxon-name-part-type="genus">Austropurcellia</tp:taxon-name-part> <tp:taxon-name-part taxon-name-part-type="species">riedeli</tp:taxon-name-part></tp:taxon-name></italic> sp. n., male and female, <named-content xmlns:xlink="http://www.w3.org/1999/xlink" content-type="dwc:institutional_code" xlink:type="simple">MCZ</named-content> IZ 69026. <bold>A</bold> male tarsus and metatarsus I <bold>B</bold> male tarsus and metatarsus II <bold>C</bold> male tarsus and metatarsus III <bold>D</bold> male tarsus and metatarsus IV <bold>E</bold> male tarsus and metatarsus IV <bold>F</bold> female tarsus and metatarsus IV. Scale bars: 100 μm.</p></caption><graphic xmlns:xlink="http://www.w3.org/1999/xlink" xlink:href="zookeys-586-037-g041.jpg" position="float" orientation="portrait" xlink:type="simple" id="oo_87436.jpg"/></fig><!--PageBreak--><!--PageBreak--><p>Measurements from male paratype of leg articles from proximal to distal (in mm): leg I 0.28, 0.64, 0.25, 0.48, 0.23, 0.46; leg II 0.22, 0.49, 0.25, 0.39, 0.16, 0.42; leg III 0.17, 0.42, 0.25, 0.35, 0.20, 0.39; leg IV 0.22, 0.61, 0.29, 0.44, 0.25, 0.41. Width measurements from male paratype of leg articles from proximal to distal (in mm): leg I 0.23, 0.21, 0.21, 0.20, 0.17, 0.23; leg II 0.21, 0.19, 0.19, 0.20, 0.15, 0.15; leg III 0.22, 0.21, 0.20, 0.20, 0.15, 0.16; leg IV 0.25, 0.23, 0.24, 0.25, 0.21, 0.20.</p><!--PageBreak--></tp:treatment-sec><tp:treatment-sec sec-type="Etymology"><title>Etymology.</title><p>This species is named after Alex Riedel, the German entomologist who provided us with several collections of animals from key localities, including Mount Finnigan.</p></tp:treatment-sec><tp:treatment-sec><!--Section generated to contain objects referenced in tp:taxon-treatment.--><fig id="F5" position="float" orientation="portrait"><label>Figure 5.</label><caption><p>
          <italic><tp:taxon-name><tp:taxon-name-part taxon-name-part-type="genus">Austropurcellia</tp:taxon-name-part> <tp:taxon-name-part taxon-name-part-type="species">megatanka</tp:taxon-name-part></tp:taxon-name></italic> sp. n., tarsus and metatarsus IV with diagnostic features labeled. <bold>A</bold> male tarsus and metatarsus IV, lateral view, showing adenostyle pore and setae <bold>B</bold> male tarsus and metatarsus IV, medial view, showing adenostyle and long seta. Scale bars: 100 μm.</p></caption><graphic xmlns:xlink="http://www.w3.org/1999/xlink" xlink:href="zookeys-586-037-g005.jpg" position="float" orientation="portrait" xlink:type="simple" id="oo_87399.jpg"/></fig></tp:treatment-sec><ref-list><ref id="B19"><mixed-citation xmlns:xlink="http://www.w3.org/1999/xlink" xlink:type="simple">
          <person-group><name name-style="western"><surname>Juberthie</surname><given-names>C</given-names></name></person-group> (<year>1970</year>) <article-title>Les genres d’opilions <tp:taxon-name><tp:taxon-name-part taxon-name-part-type="subfamily">Sironinae</tp:taxon-name-part></tp:taxon-name> (Cyphophthalmes).</article-title> <source>Bulletin du Muséum National d’Histoire Naturelle</source> <volume>41</volume>: <fpage>1371</fpage>–<lpage>1390</lpage>.</mixed-citation></ref><ref id="B15"><mixed-citation xmlns:xlink="http://www.w3.org/1999/xlink" xlink:type="simple">
          <person-group><name name-style="western"><surname>Giribet</surname><given-names>G</given-names></name><name name-style="western"><surname>Boyer</surname><given-names>SL</given-names></name></person-group> (<year>2002</year>) <article-title>A cladistic analysis of the Cyphophthalmid genera (<tp:taxon-name><tp:taxon-name-part taxon-name-part-type="order">Opiliones</tp:taxon-name-part></tp:taxon-name>, <tp:taxon-name><tp:taxon-name-part taxon-name-part-type="suborder">Cyphophthalmi</tp:taxon-name-part></tp:taxon-name>).</article-title> <source>Journal of Arachnology</source> <volume>30</volume>: <fpage>110</fpage>–<lpage>128</lpage>. doi: <ext-link xlink:type="simple" ext-link-type="doi" xlink:href="10.1636/0161-8202(2002)030[0110:ACAOTC]2.0.CO;2">10.1636/0161-8202(2002)030[0110:ACAOTC]2.0.CO;2</ext-link></mixed-citation></ref></ref-list></tp:taxon-treatment>
